# Supplementary material for: The Transcription Profile of Tax-3 Is More Similar to Tax-1 than Tax-2: Insights into HTLV-3 Potential Leukemogenic Properties
Source: PLoS One. 2012 Jul 20;7(7):e41003. doi: 10.1371/journal.pone.0041003 (PMC3401231; doi:10.1371/journal.pone.0041003)
Supplement: Table S1 — List of primers designed for RT-PCR experiments. (XLS) [file pone.0041003.s004.xls]

## Sheet: Feuil1
Supplemental table1: list of primers designed for RT-PCR experiments
Primer name	Sequence	Affymetrix probe
TAX-1-FWD	GTCTGCATGTACCTCTACCAGC
TAX-1-REV	CAGACTTCTGTTTCGCGGAAATG
TAX-2-FWD	GCCTATACCTATACCAGCTTTCCC
TAX-2-REV	CTTGGGATTGTTTGTGTGAGACG
TAX-3-FWD	CTGCCACCCTGAACAGCTTGGG
TAX-3-REV	CAGACGGATGATTCAGCTATTTG
GAPDH-FWD	GGTCTCCTCCGACTTCAACA
GAPDH-REV	TGCTGTAGCCAAATTCGTTG
IL15-FWD-AFFY	CAAACATCACTCTGCTGCTTAGAC	205992_s_at
IL15-REV-AFFY	GAGTAAAGTAAGTCTGAGAG
GADD45B-FWD-AFFY	CCCCATCACGGAGGGTCCAGACTG	207574_s_at
GADD45B-REV-AFFY	CCATCTCGCTCTCAGTGGTTCG
BIRC3-FWD-AFFY	GAAAGTGTCCTATTTGTAGGAGTAC	210538_s_at
BIRC3-REV-AFFY	GACAGAGAAATGTGTCCCTGGTG
ICAM1-FWD-affy	GAGATTACCCAGTGAGGCCTTATTC	202638_s_at
ICAM1-REV-affy	GAGCGAGAGCTTGTCTACACATAC
