# Supplementary material for: The Transcription Profile of Tax-3 Is More Similar to Tax-1 than Tax-2: Insights into HTLV-3 Potential Leukemogenic Properties
Source: PLoS One. 2012 Jul 20;7(7):e41003. doi: 10.1371/journal.pone.0041003 (PMC3401231; doi:10.1371/journal.pone.0041003)
Supplement: Table S2 — List of genes up-regulated following Tax expression in 293 T and MOLT4 transduced cells. (XLS) [file pone.0041003.s005.xls]

## Sheet: 293T Flag-Tax-1 up
Gene Row (Double-click)	Probe set	Description	Gene symbol	mean of log intensities for T1	mean of log intensities for T2	mean of log intensities for T3	mean of log intensities for v	FoldDiff
6670	213497_at	ankyrin repeat and BTB (POZ) domain containing 2	ABTB2	10.1545	9.78036	9.74843	8.09069	4.18077
16073	228367_at	alpha-kinase 2	ALPK2	9.17817	7.83993	7.62095	5.75308	10.7413
14238	226228_at	aquaporin 4	AQP4	7.34672	7.1744	8.36156	4.5101	7.14345
13662	225557_at	AXIN1 up-regulated 1	AXUD1	10.8232	10.4958	10.4198	8.90295	3.78497
10704	220358_at	basic leucine zipper transcription factor, ATF-like 3	BATF3	10.5138	8.84682	8.8577	8.37271	4.41086
39846	204908_s_at	B-cell CLL/lymphoma 3	BCL3	10.561	10.3221	10.3075	7.86675	6.47208
42557	210538_s_at	baculoviral IAP repeat-containing 3	BIRC3	12.4163	11.4206	11.8395	5.76412	100.581
2651	205289_at	bone morphogenetic protein 2	BMP2	9.47421	9.19353	9.65338	4.86522	24.4031
40003	205290_s_at	bone morphogenetic protein 2	BMP2	9.19957	8.92272	9.2038	4.46731	26.5798
40163	205690_s_at	BUD31 homolog (S. cerevisiae)	BUD31	13.0757	12.2052	11.9507	11.4868	3.00826
41850	209182_s_at	chromosome 10 open reading frame 10	C10orf10	9.63705	9.39754	9.50813	7.19614	5.42984
41851	209183_s_at	chromosome 10 open reading frame 10	C10orf10	10.9708	10.6493	10.9566	7.88967	8.46283
47091	220987_s_at	chromosome 11 open reading frame 17 /// NUAK family, SNF1-like kinase, 2	C11orf17 /// NUAK2	10.8066	10.5842	10.9132	7.68518	8.7025
6020	212560_at	chromosome 11 open reading frame 32	C11orf32	10.5513	10.0889	10.33	8.8407	3.27301
30706	1553142_at	chromosome 13 open reading frame 31	C13orf31	6.13673	5.27136	6.07007	4.37691	3.38656
47080	220975_s_at	C1q and tumor necrosis factor related protein 1	C1QTNF1	9.59678	9.35777	9.43425	7.80373	3.46547
4238	207963_at	chromosome 6 open reading frame 54	C6orf54	11.2092	8.04494	9.06009	5.2863	60.6687
2409	204865_at	carbonic anhydrase III, muscle specific	CA3	6.03173	5.11372	5.82113	3.67544	5.12052
10614	220234_at	carbonic anhydrase VIII	CA8	10.1677	10.3932	10.8568	7.88718	4.8585
16359	228705_at	calpain 12	CAPN12	9.07089	7.76099	8.23276	6.29151	6.86557
5681	212097_at	caveolin 1, caveolae protein, 22kDa	CAV1	11.6541	10.831	11.3395	8.23606	10.6889
38951	203065_s_at	caveolin 1, caveolae protein, 22kDa	CAV1	10.1734	9.44189	9.85077	7.51497	6.31363
47590	221912_s_at	coiled-coil domain containing 28B	CCDC28B	10.6317	9.31627	9.60579	8.94914	3.20988
4031	207533_at	chemokine (C-C motif) ligand 1	CCL1	8.58622	9.08812	10.3948	3.50444	33.8663
45328	216598_s_at	chemokine (C-C motif) ligand 2	CCL2	9.22209	10.6585	9.98479	4.36184	29.0456
2761	205476_at	chemokine (C-C motif) ligand 20	CCL20	13.0803	12.805	13.4927	6.82694	76.2872
432	1405_i_at	chemokine (C-C motif) ligand 5	CCL5	7.58214	6.71605	8.50507	4.58716	7.97221
2298	204655_at	chemokine (C-C motif) ligand 5	CCL5	8.23329	7.23374	8.77046	5.91806	4.97684
3020	205899_at	cyclin A1	CCNA1	8.64245	8.01241	8.09228	5.7369	7.49303
4496	208712_at	cyclin D1	CCND1	9.69517	8.66233	9.27083	7.65406	4.11562
41548	208711_s_at	cyclin D1	CCND1	8.75796	7.87549	8.17954	7.04728	3.27315
21	266_s_at	CD24 molecule	CD24	8.00004	7.44266	7.57664	6.2258	3.42058
86	35150_at	CD40 molecule, TNF receptor superfamily member 5	CD40	11.4354	10.2278	10.6455	9.36482	4.2007
7728	215346_at	CD40 molecule, TNF receptor superfamily member 5	CD40	10.7566	9.07062	9.60341	8.11095	6.25795
11714	222292_at	CD40 molecule, TNF receptor superfamily member 5	CD40	8.6535	7.5771	8.16947	6.79963	3.61469
39956	205153_s_at	CD40 molecule, TNF receptor superfamily member 5	CD40	10.7826	9.57892	9.6365	8.36416	5.34578
5666	212063_at	CD44 molecule (Indian blood group)	CD44	10.5768	8.40694	10.018	8.58279	3.98337
39652	204490_s_at	CD44 molecule (Indian blood group)	CD44	8.942	7.2568	8.46583	6.52904	5.32566
42186	209835_x_at	CD44 molecule (Indian blood group)	CD44	8.5986	7.16345	8.20731	6.72039	3.67619
42805	210916_s_at	CD44 molecule (Indian blood group)	CD44	8.47042	7.26381	7.87419	6.4143	4.15866
43595	212014_x_at	CD44 molecule (Indian blood group)	CD44	8.22248	6.59545	7.69544	6.45861	3.39608
53360	1557905_s_at	CD44 molecule (Indian blood group)	CD44	8.53273	7.06481	8.4832	6.69887	3.5649
11603	222061_at	CD58 molecule	CD58	8.44007	7.68792	8.6001	6.32649	4.32764
39963	205173_x_at	CD58 molecule	CD58	12.3994	11.5427	12.2738	10.1999	4.59339
43403	211744_s_at	CD58 molecule	CD58	11.2239	10.2588	11.1869	8.95654	4.81438
45455	216942_s_at	CD58 molecule	CD58	11.3103	10.4704	11.285	8.79695	5.70932
3405	206508_at	CD70 molecule	CD70	11.8177	10.5669	11.2233	8.85428	7.79955
31287	1554519_at	CD80 molecule	CD80	7.41888	6.06121	6.22076	5.05687	5.14086
2178	204440_at	CD83 molecule	CD83	11.3048	11.0172	11.7973	9.05653	4.751
30962	1553655_at	cell division cycle 20 homolog B (S. cerevisiae)	CDC20B	7.48106	7.63184	6.7801	5.61227	3.65226
51110	240161_s_at	Cell division cycle 20 homolog B (S. cerevisiae)	CDC20B	8.95677	9.46433	8.27565	4.90756	16.5552
49365	227850_x_at	CDC42 effector protein (Rho GTPase binding) 5	CDC42EP5	9.20476	8.8237	8.87221	5.69891	11.3597
14095	226056_at	Cdc42 GTPase-activating protein	CDGAP	9.22168	8.20711	8.55544	7.32243	3.73019
40716	207173_x_at	cadherin 11, type 2, OB-cadherin (osteoblast)	CDH11	6.90828	6.74494	6.79114	4.93414	3.92894
44006	213375_s_at	hypothetical gene CG018	CG018	10.2715	8.8386	9.55156	8.27172	3.99953
25755	239647_at	carbohydrate (chondroitin 4) sulfotransferase 13	CHST13	7.74802	7.75387	7.83723	5.26858	5.57681
6553	213317_at	chloride intracellular channel 5	CLIC5	8.63289	6.31752	7.18811	5.33428	9.83967
42887	211031_s_at	CAP-GLY domain containing linker protein 2	CLIP2	9.51029	8.67447	9.3805	7.44053	4.19817
51766	1552496_a_at	cordon-bleu homolog (mouse)	COBL	8.07953	7.85539	7.84483	5.56335	5.72065
13756	225664_at	collagen, type XII, alpha 1	COL12A1	9.2432	8.66962	9.14571	6.55259	6.45586
19025	231879_at	collagen, type XII, alpha 1	COL12A1	7.07141	6.17008	6.70558	4.58798	5.59225
16505	228873_at	collagen, type XXII, alpha 1	COL22A1	9.1758	9.1358	10.1301	5.23557	15.3507
28108	242326_at	collagen, type XXII, alpha 1	COL22A1	9.20163	9.14541	9.90458	7.40104	3.48363
28937	243301_at	collagen, type XXII, alpha 1	COL22A1	7.41886	7.19529	7.85679	5.65053	3.40659
46877	220445_s_at	CSAG family, member 3A /// CSAG family, member 3B	CSAG3A /// CSAG3B	13.1223	12.5272	13.3541	3.45305	814.183
4914	209716_at	colony stimulating factor 1 (macrophage)	CSF1	10.4984	10.4113	10.7358	8.70995	3.45436
2464	204971_at	cystatin A (stefin A)	CSTA	10.1156	8.90254	8.48656	7.39521	6.59028
9	823_at	chemokine (C-X3-C motif) ligand 1	CX3CL1	8.52676	7.28394	7.64758	5.65508	7.31917
2227	204533_at	chemokine (C-X-C motif) ligand 10	CXCL10	7.73148	9.3751	10.2405	5.85791	3.66438
42157	209774_x_at	chemokine (C-X-C motif) ligand 2	CXCL2	10.0729	13.0402	12.2634	5.78245	19.5688
4179	207850_at	chemokine (C-X-C motif) ligand 3	CXCL3	9.31178	11.2582	11.2515	6.01397	9.83422
3304	206336_at	chemokine (C-X-C motif) ligand 6 (granulocyte chemotactic protein 2)	CXCL6	6.996	7.64371	7.70649	5.30768	3.22281
8729	217028_at	chemokine (C-X-C motif) receptor 4	CXCR4	11.5242	9.67905	10.8177	8.29248	9.39387
189	39582_at	cylindromatosis (turban tumor syndrome)	CYLD	10.5441	9.88807	10.3265	8.36003	4.54427
6536	213295_at	cylindromatosis (turban tumor syndrome)	CYLD	11.3893	10.5297	11.1135	9.41131	3.93941
11513	221905_at	cylindromatosis (turban tumor syndrome)	CYLD	9.88652	9.04275	9.32984	7.72638	4.46958
47589	221903_s_at	cylindromatosis (turban tumor syndrome)	CYLD	10.7142	9.67827	10.274	8.1248	6.01869
2713	205399_at	doublecortin-like kinase 1	DCLK1	10.1817	9.03561	9.49387	7.86568	4.97967
17271	229800_at	Doublecortin-like kinase 1	DCLK1	10.8499	9.98199	10.4713	9.26454	3.00093
40713	207169_x_at	discoidin domain receptor family, member 1	DDR1	12.3282	12.487	12.8181	10.091	4.71471
41588	208779_x_at	discoidin domain receptor family, member 1	DDR1	12.3938	12.5118	12.8002	10.1733	4.66052
42681	210749_x_at	discoidin domain receptor family, member 1	DDR1	12.3762	12.5065	12.7931	10.5204	3.61975
9971	219279_at	dedicator of cytokinesis 10	DOCK10	9.24774	8.03332	9.19356	3.78275	44.1698
6056	212611_at	deltex 4 homolog (Drosophila)	DTX4	9.45985	9.58019	10.2849	7.33763	4.35363
37770	201041_s_at	dual specificity phosphatase 1	DUSP1	12.2371	12.373	11.9901	10.5895	3.13316
10061	219424_at	Epstein-Barr virus induced gene 3	EBI3	11.0817	10.1935	10.7779	3.43085	200.973
10085	219454_at	EGF-like-domain, multiple 6	EGFL6	8.32653	8.88134	8.3726	5.67486	6.28394
47783	222314_x_at	eosinophil granule ontogeny	EGO	8.07901	7.09298	7.70809	4.72889	10.1973
38164	201693_s_at	early growth response 1	EGR1	11.1744	9.85727	10.5735	8.10776	8.37837
38165	201694_s_at	early growth response 1	EGR1	12.6826	12.0766	12.3352	10.2247	5.49416
49310	227404_s_at	Early growth response 1	EGR1	14.342	13.2381	13.575	10.9273	10.6639
15077	227180_at	ELOVL family member 7, elongation of long chain fatty acids (yeast)	ELOVL7	11.0652	9.5284	9.75066	9.07471	3.97361
48759	224374_s_at	elastin microfibril interfacer 2	EMILIN2	9.98234	9.42896	9.64669	7.50158	5.58191
15440	227609_at	epithelial stromal interaction 1 (breast)	EPSTI1	8.83406	7.09157	7.58776	6.66431	4.49945
6943	214012_at	endoplasmic reticulum aminopeptidase 1	ERAP1	9.84311	8.57764	9.1746	6.38235	11.0101
42166	209788_s_at	endoplasmic reticulum aminopeptidase 1	ERAP1	10.0507	9.2007	9.788	7.20997	7.16392
10299	219759_at	endoplasmic reticulum aminopeptidase 2	ERAP2	9.08254	8.2417	8.84285	3.59557	44.8479
13056	224833_at	v-ets erythroblastosis virus E26 oncogene homolog 1 (avian)	ETS1	11.2371	10.8438	11.3433	9.05836	4.52755
52655	1555355_a_at	v-ets erythroblastosis virus E26 oncogene homolog 1 (avian)	ETS1	6.07237	6.21272	6.07794	4.41288	3.15905
45919	217966_s_at	family with sequence similarity 129, member A	FAM129A	8.89227	8.25485	8.35539	6.95315	3.83472
45920	217967_s_at	family with sequence similarity 129, member A	FAM129A	10.1619	9.58291	9.69925	8.56128	3.03282
15270	227410_at	family with sequence similarity 43, member A	FAM43A	10.4669	10.3515	10.789	8.73878	3.31296
39781	204780_s_at	Fas (TNF receptor superfamily, member 6)	FAS	11.7261	10.8604	11.1722	9.46228	4.80275
39782	204781_s_at	Fas (TNF receptor superfamily, member 6)	FAS	11.8566	10.6092	11.1953	9.21068	6.25873
44969	215719_x_at	Fas (TNF receptor superfamily, member 6)	FAS	10.7483	9.51378	10.1869	8.50496	4.73499
45174	216252_x_at	Fas (TNF receptor superfamily, member 6)	FAS	9.81671	8.55579	9.35074	7.92125	3.72041
1497	203088_at	fibulin 5	FBLN5	10.4178	7.96359	9.00132	7.73177	6.43549
38788	202766_s_at	fibrillin 1	FBN1	9.17036	7.67833	7.83503	6.94522	4.67556
38227	201798_s_at	fer-1-like 3, myoferlin (C. elegans)	FER1L3	8.35817	7.80653	8.17835	6.57987	3.43022
46525	219316_s_at	feline leukemia virus subgroup C cellular receptor family, member 2	FLVCR2	9.33646	9.05486	9.67886	6.80934	5.7642
15652	227844_at	formin-like 3	FMNL3	9.8173	8.78057	9.62249	7.13505	6.41856
24991	238823_at	formin-like 3	FMNL3	8.82556	7.96088	8.49001	6.48937	5.04967
26990	241009_at	forkhead box N4	FOXN4	9.43632	8.37269	8.30099	7.83147	3.04164
38084	201564_s_at	fascin homolog 1, actin-bundling protein (Strongylocentrotus purpuratus)	FSCN1	10.3378	8.2646	8.77523	8.66339	3.1918
42811	210933_s_at	fascin homolog 1, actin-bundling protein (Strongylocentrotus purpuratus)	FSCN1	10.0334	7.08551	7.80532	8.24215	3.4611
39213	203592_s_at	follistatin-like 3 (secreted glycoprotein)	FSTL3	11.7611	8.15522	8.79427	8.48213	9.70676
44058	213524_s_at	G0/G1switch 2	G0S2	11.081	10.1847	10.2436	8.2202	7.26433
40885	207574_s_at	growth arrest and DNA-damage-inducible, beta	GADD45B	11.0297	10.1456	10.4943	8.43825	6.02704
41917	209304_x_at	growth arrest and DNA-damage-inducible, beta	GADD45B	9.83759	9.26439	9.52022	7.22862	6.10068
41918	209305_s_at	growth arrest and DNA-damage-inducible, beta	GADD45B	9.73852	8.88093	9.26928	7.23115	5.68583
12270	223434_at	guanylate binding protein 3	GBP3	6.01247	5.19847	6.76551	3.5739	5.42104
2192	204472_at	GTP binding protein overexpressed in skeletal muscle	GEM	12.8255	12.4474	11.9545	9.19241	12.4069
4352	208311_at	G protein-coupled receptor 50	GPR50	8.92641	8.39797	9.98728	4.04874	29.3985
3085	206002_at	G protein-coupled receptor 64	GPR64	10.4875	9.27765	10.2617	7.588	7.46168
3366	206432_at	hyaluronan synthase 2	HAS2	6.13795	6.45102	6.75926	3.95246	4.54881
6079	212641_at	human immunodeficiency virus type I enhancer binding protein 2	HIVEP2	9.83546	10.2284	9.93032	8.1483	3.22022
41558	208729_x_at	major histocompatibility complex, class I, B	HLA-B	13.694	12.6834	13.0059	11.4359	4.78364
43545	211911_x_at	major histocompatibility complex, class I, B	HLA-B	13.6893	12.8832	13.0518	12.0805	3.05007
44508	214459_x_at	major histocompatibility complex, class I, C	HLA-C	14.0621	13.1872	13.3128	12.4284	3.10304
41609	208812_x_at	major histocompatibility complex, class I, C /// similar to major histocompatibility complex, class I, C	HLA-C /// LOC732037	14.6095	14.0998	14.122	13.0113	3.02763
40154	205671_s_at	major histocompatibility complex, class II, DO beta	HLA-DOB	10.0464	8.98535	9.55486	7.91373	4.38531
6853	213831_at	major histocompatibility complex, class II, DQ alpha 1	HLA-DQA1	8.55323	7.88907	7.93491	6.61768	3.82524
43793	212671_s_at	major histocompatibility complex, class II, DQ alpha 1 /// major histocompatibility complex, class II, DQ alpha 2 /// similar to HLA class II histocompatibility antigen, DQ(1) alpha chain precursor (DC-4 alpha chain)	HLA-DQA1 /// HLA-DQA2 /// LOC731682	8.11333	7.5713	7.8998	5.81615	4.91496
39793	204806_x_at	major histocompatibility complex, class I, F	HLA-F	12.0678	11.2831	11.3387	10.4545	3.05953
47581	221875_x_at	major histocompatibility complex, class I, F	HLA-F	12.531	11.8516	11.9987	10.839	3.23107
43233	211529_x_at	major histocompatibility complex, class I, G	HLA-G	13.3732	12.3447	12.4794	11.1743	4.59139
38720	202637_s_at	intercellular adhesion molecule 1 (CD54), human rhinovirus receptor	ICAM1	10.9287	9.77446	10.5266	6.93021	15.9829
38721	202638_s_at	intercellular adhesion molecule 1 (CD54), human rhinovirus receptor	ICAM1	11.2213	10.0526	10.7636	6.12716	34.1577
44880	215485_s_at	intercellular adhesion molecule 1 (CD54), human rhinovirus receptor	ICAM1	8.49674	8.10211	8.2806	6.57223	3.79608
1049	202081_at	immediate early response 2	IER2	13.6738	13.2957	13.0575	11.4892	4.54607
38126	201631_s_at	immediate early response 3	IER3	12.516	13.0691	13.5156	8.93838	11.9392
784	201422_at	interferon, gamma-inducible protein 30	IFI30	10.5974	9.21081	9.46125	8.81326	3.44411
9929	219209_at	interferon induced with helicase C domain 1	IFIH1	8.67786	7.08279	7.8802	4.37875	19.6862
16984	229450_at	interferon-induced protein with tetratricopeptide repeats 3	IFIT3	9.2189	8.59687	9.92529	6.8085	5.31622
1193	202409_at	insulin-like growth factor 2 (somatomedin A) /// INS-IGF2	IGF2 /// INS-IGF2	10.219	10.3006	11.114	7.69496	5.75203
15220	227346_at	IKAROS family zinc finger 1 (Ikaros)	IKZF1	8.42222	7.91498	8.93752	4.16306	19.1485
40276	205992_s_at	interleukin 15	IL15	10.0691	8.72993	9.60364	5.40295	25.3891
45660	217371_s_at	interleukin 15	IL15	8.25676	6.91753	7.79853	4.59483	12.6576
3471	206618_at	interleukin 18 receptor 1	IL18R1	8.51336	8.2855	8.29579	6.75417	3.38508
11604	222062_at	interleukin 27 receptor, alpha	IL27RA	9.17364	8.96804	9.53511	7.4469	3.30979
39340	203828_s_at	interleukin 32	IL32	11.2842	11.4452	10.9453	3.55322	212.444
5537	211516_at	interleukin 5 receptor, alpha	IL5RA	5.52713	5.60181	4.7467	3.87129	3.15107
38832	202859_x_at	interleukin 8	IL8	9.38857	10.693	10.6994	6.09796	9.78526
3727	207008_at	interleukin 8 receptor, beta	IL8RB	8.72412	5.92584	6.86823	4.92153	13.9538
1243	202531_at	interferon regulatory factor 1	IRF1	11.4859	10.3961	11.097	8.33878	8.85867
14205	226189_at	integrin, beta 8	ITGB8	8.33119	6.50387	7.38936	6.25151	4.22713
15504	227677_at	Janus kinase 3 (a protein tyrosine kinase, leukocyte)	JAK3	9.50848	8.64087	9.01716	6.99649	5.70406
9932	219213_at	junctional adhesion molecule 2	JAM2	10.2033	9.77135	9.8776	8.0364	4.49064
16714	229127_at	junctional adhesion molecule 2	JAM2	9.11329	8.78882	8.96454	7.06582	4.1338
804	201473_at	jun B proto-oncogene	JUNB	11.3786	11.5139	11.4754	8.34486	8.18913
18970	231807_at	KIAA1217	KIAA1217	9.02574	8.47725	8.64219	7.39463	3.09751
4676	209211_at	Kruppel-like factor 5 (intestinal)	KLF5	10.6979	10.1864	10.7554	8.33369	5.1486
41867	209212_s_at	Kruppel-like factor 5 (intestinal)	KLF5	10.456	10.1734	10.4306	8.4672	3.96904
39959	205157_s_at	keratin 17	KRT17	10.5886	9.09388	9.34331	6.30865	19.4259
43677	212236_x_at	keratin 17	KRT17	10.9835	9.71708	9.93626	7.80428	9.05805
4702	209270_at	laminin, beta 3	LAMB3	9.86545	8.10353	8.71163	4.80812	33.2972
2815	205569_at	lysosomal-associated membrane protein 3	LAMP3	9.37854	8.12798	8.32733	6.80753	5.94225
29482	243905_at	hypothetical gene supported by BC040060	LOC387895	8.38429	7.40658	7.9566	3.3159	33.5535
33679	1560573_at	hypothetical gene supported by BC040060	LOC387895	10.0806	9.77728	10.1039	5.1509	30.4789
304	51158_at	hypothetical gene supported by AK075564; BC060873	LOC400451	8.38074	8.05934	8.08144	6.71493	3.17292
53000	1556378_a_at	hypothetical gene supported by AK127288; AY343901	LOC440896	10.5289	6.50812	6.93501	4.55552	62.8286
17805	230433_at	hypothetical protein LOC729970	LOC729970	9.6201	8.72756	8.75119	7.78501	3.56794
13514	225380_at	hypothetical protein BC007901	LOC91461	11.4967	10.0544	10.6812	9.56545	3.81393
5425	211018_at	lanosterol synthase (2,3-oxidosqualene-lanosterol cyclase)	LSS	8.54335	7.91858	8.07181	6.82243	3.29647
39899	205027_s_at	mitogen-activated protein kinase kinase kinase 8	MAP3K8	8.36081	9.20838	9.49134	4.18563	18.0657
38547	202350_s_at	matrilin 2	MATN2	9.65848	7.64964	8.96383	6.11931	11.6251
51743	1552439_s_at	multiple EGF-like-domains 11	MEGF11	9.08584	8.2295	8.53704	7.31695	3.40792
1647	203414_at	monocyte to macrophage differentiation-associated	MMD	12.5129	11.4125	11.8472	10.7719	3.34285
17082	229568_at	MOB1, Mps One Binder kinase activator-like 2B (yeast)	MOBKL2B	9.94999	9.75756	9.69177	8.35352	3.02402
40255	205932_s_at	msh homeobox 1	MSX1	12.8264	12.4727	12.911	10.5338	4.89928
38934	203037_s_at	metastasis suppressor 1	MTSS1	10.7416	9.79274	10.0729	8.84812	3.7152
2374	204798_at	v-myb myeloblastosis viral oncogene homolog (avian)	MYB	11.5703	11.0167	12.3187	8.03099	11.626
7155	214440_at	N-acetyltransferase 1 (arylamine N-acetyltransferase)	NAT1	10.3507	8.36978	8.74837	8.53149	3.529
13010	224771_at	neuron navigator 1	NAV1	9.38109	8.34209	8.53807	7.77075	3.05324
46106	218330_s_at	neuron navigator 2	NAV2	11.2224	9.79675	10.7035	8.67148	5.86004
15136	227249_at	NudE nuclear distribution gene E homolog 1 (A. nidulans)	NDE1	12.6841	11.5482	11.8352	10.9484	3.33046
9041	217585_at	nebulette	NEBL	6.79757	6.28418	5.45821	5.14051	3.15373
1079	202149_at	neural precursor cell expressed, developmentally down-regulated 9	NEDD9	7.02549	7.352	8.05651	4.2573	6.81253
4872	209636_at	nuclear factor of kappa light polypeptide gene enhancer in B-cells 2 (p49/p100)	NFKB2	11.6934	10.7691	10.7502	6.9676	26.4607
40861	207535_s_at	nuclear factor of kappa light polypeptide gene enhancer in B-cells 2 (p49/p100)	NFKB2	11.7592	10.9397	10.869	7.45774	19.7183
38054	201502_s_at	nuclear factor of kappa light polypeptide gene enhancer in B-cells inhibitor, alpha	NFKBIA	14.9812	14.4324	14.4898	10.4642	22.8951
48260	223217_s_at	nuclear factor of kappa light polypeptide gene enhancer in B-cells inhibitor, zeta	NFKBIZ	10.1354	11.6818	11.2323	8.51083	3.08359
1474	203045_at	ninjurin 1	NINJ1	11.7392	10.8434	11.0574	10.0025	3.33277
24795	238605_at	nucleolar protein 4	NOL4	8.08215	7.9358	8.47784	6.37536	3.26434
40297	206045_s_at	nucleolar protein 4	NOL4	7.51695	7.58642	8.15985	5.90252	3.06191
47225	221210_s_at	N-acetylneuraminate pyruvate lyase (dihydrodipicolinate synthase)	NPL	9.05943	8.06591	8.52181	7.30667	3.37003
38540	202340_x_at	nuclear receptor subfamily 4, group A, member 1	NR4A1	10.0203	10.2435	10.1274	7.60976	5.31688
39710	204622_x_at	nuclear receptor subfamily 4, group A, member 2	NR4A2	8.80383	9.1264	8.93925	7.16585	3.1123
45171	216248_s_at	nuclear receptor subfamily 4, group A, member 2	NR4A2	8.21334	8.9097	8.59373	6.59712	3.06571
11442	221796_at	neurotrophic tyrosine kinase, receptor, type 2	NTRK2	9.01228	7.33635	6.85513	5.67836	10.0835
33046	1559064_at	nucleoporin 153kDa	NUP153	9.09344	8.93982	8.86746	7.17807	3.77211
19014	231867_at	odz, odd Oz/ten-m homolog 2 (Drosophila)	ODZ2	9.50574	7.96247	7.94285	7.35988	4.42556
31290	1554526_at	olfactomedin 3	OLFM3	10.1312	5.57645	6.95318	4.3312	55.7172
52390	1554524_a_at	olfactomedin 3	OLFM3	9.95673	6.47918	7.48159	4.06874	59.2191
49423	228128_x_at	pregnancy-associated plasma protein A, pappalysin 1	PAPPA	7.58294	5.69041	5.88733	4.24748	10.0942
3684	206935_at	protocadherin 8	PCDH8	6.20477	4.66871	4.5295	4.26101	3.84707
25571	239443_at	protocadherin beta 6	PCDHB6	6.21739	5.63751	4.98636	4.50366	3.28008
2413	204869_at	proprotein convertase subtilisin/kexin type 2	PCSK2	10.2913	9.28822	10.1233	5.89365	21.0782
39821	204870_s_at	proprotein convertase subtilisin/kexin type 2	PCSK2	11.5108	9.96693	10.9794	4.11526	168.38
4809	209493_at	PDZ domain containing 2	PDZD2	9.34566	8.92777	9.50103	6.62084	6.61078
7287	214660_at	Pelota homolog (Drosophila)	PELO	7.80828	8.39322	8.88419	5.03641	6.82993
14680	226731_at	Pelota homolog (Drosophila)	PELO	10.7155	11.1076	11.3835	8.19337	5.7443
33579	1560359_at	Pelota homolog (Drosophila)	PELO	8.01902	8.64858	8.93721	5.58442	5.40614
1394	202861_at	period homolog 1 (Drosophila)	PER1	10.2833	9.72101	9.46154	8.4922	3.46069
42170	209803_s_at	pleckstrin homology-like domain, family A, member 2	PHLDA2	9.40698	8.62468	8.49688	7.65897	3.35895
230	41469_at	peptidase inhibitor 3, skin-derived (SKALP)	PI3	8.98262	8.88827	9.39398	5.95706	8.143
1793	203691_at	peptidase inhibitor 3, skin-derived (SKALP)	PI3	8.37419	8.31154	8.76572	3.84101	23.1538
38267	201860_s_at	plasminogen activator, tissue	PLAT	12.7889	12.1243	12.4802	10.2848	5.67307
7021	214159_at	Phospholipase C, epsilon 1	PLCE1	5.76294	5.87549	5.45719	4.07474	3.22254
15785	228010_at	protein phosphatase 2 (formerly 2A), regulatory subunit B, gamma isoform	PPP2R2C	11.9892	9.76952	10.7121	8.22726	13.5662
48408	223574_x_at	protein phosphatase 2 (formerly 2A), regulatory subunit B, gamma isoform	PPP2R2C	10.6319	7.68566	9.01881	6.26013	20.7035
10284	219742_at	proline rich 7 (synaptic)	PRR7	9.95043	9.0128	8.57697	8.20324	3.35704
2093	204279_at	proteasome (prosome, macropain) subunit, beta type, 9 (large multifunctional peptidase 2)	PSMB9	11.3508	10.1773	10.7	6.30239	33.0924
550	200814_at	proteasome (prosome, macropain) activator subunit 1 (PA28 alpha)	PSME1	12.8619	11.8866	12.1935	10.1999	6.32892
38204	201762_s_at	proteasome (prosome, macropain) activator subunit 2 (PA28 beta)	PSME2	13.0467	12.2454	12.5664	11.1201	3.80166
51891	1552848_a_at	patched domain containing 1	PTCHD1	9.77411	7.46286	7.54804	6.23726	11.6064
2422	204897_at	prostaglandin E receptor 4 (subtype EP4)	PTGER4	11.0713	11.0115	11.7633	5.86605	36.8916
42462	210367_s_at	prostaglandin E synthase	PTGES	9.62412	9.12902	9.3881	7.14305	5.58311
3186	206157_at	pentraxin-related gene, rapidly induced by IL-1 beta	PTX3	11.7141	10.9298	10.7764	8.13654	11.9382
2828	205590_at	RAS guanyl releasing protein 1 (calcium and DAG-regulated)	RASGRP1	7.82773	7.07147	7.21321	5.9512	3.67191
12213	223322_at	Ras association (RalGDS/AF-6) domain family 5	RASSF5	10.4733	9.22704	9.39806	8.72218	3.3661
40291	206036_s_at	v-rel reticuloendotheliosis viral oncogene homolog (avian)	REL	10.7169	10.3859	10.5447	8.56253	4.45187
2594	205205_at	v-rel reticuloendotheliosis viral oncogene homolog B, nuclear factor of kappa light polypeptide gene enhancer in B-cells 3 (avian)	RELB	11.8945	12.0543	11.8089	7.39873	22.5609
6081	212646_at	raftlin, lipid raft linker 1	RFTN1	12.2236	11.1819	11.7636	9.45161	6.83054
41783	209071_s_at	regulator of G-protein signaling 5	RGS5	9.16939	8.47096	8.58443	7.5128	3.1527
54581	1570253_a_at	Ras homolog enriched in brain like 1	RHEBL1	8.91839	8.09413	8.53102	6.55177	5.15731
9920	219196_at	secretogranin III	SCG3	6.00424	6.82242	6.99093	4.39546	3.04994
22776	236359_at	sodium channel, voltage-gated, type IV, beta	SCN4B	10.5321	9.29255	9.49277	8.78413	3.35886
1043	202071_at	syndecan 4	SDC4	11.7255	11.5569	12.141	10.0485	3.19747
3218	206211_at	selectin E (endothelial adhesion molecule 1)	SELE	7.34964	7.80313	8.23021	3.57949	13.6436
14090	226051_at	selenoprotein M	SELM	12.3675	11.6942	11.7172	10.6098	3.38159
1181	202376_at	serpin peptidase inhibitor, clade A (alpha-1 antiproteinase, antitrypsin), member 3	SERPINA3	8.87866	11.2179	9.75545	4.30708	23.7784
24763	238567_at	sphingosine-1-phosphate phosphotase 2	SGPP2	9.00413	9.27046	9.32178	6.83739	4.49008
30270	244780_at	sphingosine-1-phosphate phosphotase 2	SGPP2	8.76486	8.71338	8.72205	5.01878	13.4178
1607	203320_at	SH2B adaptor protein 3	SH2B3	10.8193	10.2663	10.5061	8.68987	4.37539
2927	205751_at	SH3-domain GRB2-like 2	SH3GL2	10.2074	9.25222	9.53453	8.45962	3.35832
11806	222445_at	solute carrier family 39 (zinc transporter), member 9	SLC39A9	12.6803	11.8324	12.0099	11.0452	3.10603
45868	217859_s_at	solute carrier family 39 (zinc transporter), member 9	SLC39A9	8.10316	6.89876	7.54301	6.44903	3.14733
13626	225516_at	solute carrier family 7 (cationic amino acid transporter, y+ system), member 2	SLC7A2	10.5351	9.83842	10.0158	8.39319	4.4134
14675	226725_at	Schlafen family member 5	SLFN5	8.78429	8.54943	8.45652	5.92598	7.25165
50962	238430_x_at	schlafen family member 5	SLFN5	10.0836	9.57812	9.71373	8.16408	3.78287
38642	202507_s_at	synaptosomal-associated protein, 25kDa	SNAP25	9.18937	8.64703	8.62725	7.57682	3.05792
38643	202508_s_at	synaptosomal-associated protein, 25kDa	SNAP25	10.7875	10.4359	10.0432	5.58106	36.9233
53073	1556629_a_at	Synaptosomal-associated protein, 25kDa	SNAP25	7.52349	7.78405	7.58042	4.64241	7.36701
46588	219511_s_at	synuclein, alpha interacting protein (synphilin)	SNCAIP	8.79607	7.96379	8.48817	6.99958	3.47374
45982	218087_s_at	sorbin and SH3 domain containing 1	SORBS1	10.4894	9.59014	9.75808	8.03349	5.48674
47876	222513_s_at	sorbin and SH3 domain containing 1	SORBS1	8.81182	7.72582	8.44758	6.6638	4.43219
49436	228194_s_at	sortilin-related VPS10 domain containing receptor 1	SORCS1	8.86408	7.04637	7.46485	5.80215	8.35089
1703	203509_at	sortilin-related receptor, L(DLR class) A repeats-containing	SORL1	10.548	10.2186	10.2643	8.95731	3.01189
49246	226913_s_at	SRY (sex determining region Y)-box 8	SOX8	9.41488	8.16397	8.38092	7.73527	3.20341
12544	223876_at	spermatogenesis associated 16	SPATA16	7.0873	6.24441	5.73033	5.25361	3.56448
7244	214597_at	somatostatin receptor 2	SSTR2	9.81278	8.50968	8.79581	4.67653	35.1694
25183	239031_at	somatostatin receptor 2	SSTR2	9.68171	8.59667	8.95286	6.89633	6.89418
45699	217455_s_at	somatostatin receptor 2	SSTR2	10.248	8.27097	9.32105	4.68884	47.1495
37675	200887_s_at	signal transducer and activator of transcription 1, 91kDa	STAT1	12.0446	11.0932	11.8944	10.2445	3.48249
42267	209969_s_at	signal transducer and activator of transcription 1, 91kDa	STAT1	8.65371	8.05255	8.45928	6.59621	4.16264
22658	236232_at	Syntaxin 4	STX4	8.10537	7.60664	7.48675	6.44384	3.16352
39180	203530_s_at	syntaxin 4	STX4	11.9082	11.4227	11.2181	10.3083	3.03129
12510	223822_at	sushi domain containing 4	SUSD4	10.0857	7.54026	8.22666	6.44626	12.4619
48505	223821_s_at	sushi domain containing 4	SUSD4	9.73839	7.34393	7.87142	6.51285	9.35372
49348	227703_s_at	synaptotagmin-like 4 (granuphilin-a)	SYTL4	9.95439	9.08599	9.54605	8.15419	3.48269
38521	202307_s_at	transporter 1, ATP-binding cassette, sub-family B (MDR/TAP)	TAP1	12.9006	11.2723	12.0578	9.52107	10.4072
2359	204770_at	transporter 2, ATP-binding cassette, sub-family B (MDR/TAP)	TAP2	8.30098	8.15461	8.15163	6.71468	3.00278
14018	225973_at	transporter 2, ATP-binding cassette, sub-family B (MDR/TAP)	TAP2	12.2136	11.1228	11.7251	10.0683	4.42384
4544	208829_at	TAP binding protein (tapasin)	TAPBP	12.7201	12.01	12.3748	8.26083	21.9981
52727	1555565_s_at	TAP binding protein (tapasin)	TAPBP	8.97697	8.78018	8.91966	6.89711	4.22766
46293	218747_s_at	TAP binding protein-like	TAPBPL	7.25666	6.7859	7.11765	5.04068	4.64597
17771	230394_at	t-complex 10 (mouse)-like	TCP10L	7.22534	6.73089	6.26639	5.29705	3.80604
4705	209277_at	tissue factor pathway inhibitor 2	TFPI2	8.82662	8.0138	11.472	5.1619	12.6821
41904	209278_s_at	tissue factor pathway inhibitor 2	TFPI2	10.193	8.89824	12.8598	4.72605	44.2305
2489	205016_at	transforming growth factor, alpha	TGFA	8.87202	7.02129	7.8978	6.79577	4.2171
1050	202085_at	tight junction protein 2 (zona occludens 2)	TJP2	12.346	12.125	12.6049	9.50865	7.14681
19142	232017_at	tight junction protein 2 (zona occludens 2)	TJP2	9.82492	9.39521	9.66555	7.28601	5.8115
3263	206271_at	toll-like receptor 3	TLR3	8.25971	7.73375	7.80218	5.34575	7.53684
6393	213096_at	transmembrane and coiled-coil domain family 2	TMCC2	10.2542	9.70999	9.99354	8.64834	3.04383
15258	227393_at	transmembrane protein 16J	TMEM16J	11.0123	10.3964	10.3527	7.03027	15.8019
13120	224916_at	transmembrane protein 173	TMEM173	8.96009	8.01902	8.04188	7.19503	3.39888
13131	224929_at	transmembrane protein 173	TMEM173	10.2516	8.65149	9.09998	8.32956	3.78951
21526	234994_at	transmembrane protein 200A	TMEM200A	7.42905	5.63754	6.1242	5.84221	3.00391
876	201645_at	tenascin C (hexabrachion)	TNC	12.2822	12.7123	12.8902	9.44983	7.12263
8134	216005_at	Tenascin C (hexabrachion)	TNC	8.42848	8.57558	8.72983	5.88543	5.8282
40688	207113_s_at	tumor necrosis factor (TNF superfamily, member 2)	TNF	7.72324	8.42243	8.70044	5.23757	5.60094
38725	202643_s_at	tumor necrosis factor, alpha-induced protein 3	TNFAIP3	11.0873	11.3991	11.4011	7.53618	11.7217
38726	202644_s_at	tumor necrosis factor, alpha-induced protein 3	TNFAIP3	12.6773	12.8237	12.7505	9.00413	12.7562
40286	206025_s_at	tumor necrosis factor, alpha-induced protein 6	TNFAIP6	10.0191	7.65868	7.8395	5.45036	23.7313
40287	206026_s_at	tumor necrosis factor, alpha-induced protein 6	TNFAIP6	10.6525	7.66057	8.24291	4.43171	74.5838
41294	208296_x_at	tumor necrosis factor, alpha-induced protein 8	TNFAIP8	10.9733	9.69038	10.7503	8.83645	4.39816
42411	210260_s_at	tumor necrosis factor, alpha-induced protein 8	TNFAIP8	11.3725	10.1625	11.2367	9.12372	4.75271
5584	211786_at	tumor necrosis factor receptor superfamily, member 9	TNFRSF9	7.6338	7.47162	7.35444	3.90158	13.2895
40862	207536_s_at	tumor necrosis factor receptor superfamily, member 9	TNFRSF9	10.6975	10.4627	10.2455	6.69799	15.9949
40817	207426_s_at	tumor necrosis factor (ligand) superfamily, member 4 (tax-transcriptionally activated glycoprotein 1, 34kDa)	TNFSF4	8.5737	7.19741	7.24237	6.48356	4.25789
49749	230104_s_at	tubulin polymerization promoting protein	TPPP	10.5956	10.5682	10.4418	8.44046	4.45418
21637	235116_at	TNF receptor-associated factor 1	TRAF1	8.47886	7.74216	7.95609	6.22872	4.75729
43977	213293_s_at	tripartite motif-containing 22	TRIM22	10.5035	9.4058	10.4757	7.24031	9.60124
40241	205890_s_at	ubiquitin D	UBD	11.9929	12.8402	12.168	3.3159	409.284
39361	203868_s_at	vascular cell adhesion molecule 1	VCAM1	13.6425	13.1862	13.6875	5.20074	347.724
15206	227329_at	zinc finger and BTB domain containing 46	ZBTB46	9.25251	8.60575	8.61642	7.48207	3.41158
15231	227358_at	zinc finger and BTB domain containing 46	ZBTB46	9.27506	8.41546	8.6637	7.57793	3.24255
9690	218810_at	zinc finger CCCH-type containing 12A	ZC3H12A	9.39315	10.9611	10.441	7.55174	3.5836
16367	228715_at	zinc finger, CCHC domain containing 12	ZCCHC12	9.84898	10.0622	12.0233	8.09727	3.36757
11526	221924_at	zinc finger, MIZ-type containing 2	ZMIZ2	9.08918	9.00065	9.04569	6.62513	5.51763
10143	219540_at	zinc finger protein 267	ZNF267	11.0318	10.475	10.8541	9.33445	3.24307
7693	215303_at	Clones 24632 and 24634 mRNA sequence		7.97912	6.93503	7.10246	5.80492	4.51335
14530	226560_at	Transcribed locus		11.4406	11.353	11.6126	7.3796	16.6916
15196	227318_at	CDNA FLJ39162 fis, clone OCBBF2002376		10.6408	10.1288	10.009	8.80114	3.57928
15314	227462_at	Transcribed locus		9.82925	9.5374	9.92187	5.99734	14.2403
16454	228812_at	Transcribed locus		12.0078	11.7977	11.9992	9.69268	4.9766
16702	229110_at	CDNA clone IMAGE:4794876		8.17541	8.22354	8.38757	5.68279	5.62799
16807	229242_at	Transcribed locus		8.03196	7.93221	8.05584	5.87865	4.44847
17142	229641_at	Transcribed locus		9.12137	8.48155	8.86926	5.43815	12.8458
17979	230640_at	Transcribed locus		10.0726	9.27172	9.99384	6.76554	9.89733
17989	230650_at	CDNA FLJ12909 fis, clone NT2RP2004400		10.4061	10.1901	10.3415	8.49012	3.77367
18019	230683_at	CDNA: FLJ20892 fis, clone ADKA03430		7.61277	7.04535	7.0526	5.61562	3.99211
18257	230962_at	Clones 24632 and 24634 mRNA sequence		7.2746	6.12338	6.40177	5.00575	4.81939
19095	231963_at	Homo sapiens, clone IMAGE:3869276, mRNA		11.0045	9.97763	10.2815	8.03038	7.8575
20232	233310_at	CDNA FLJ34007 fis, clone FCBBF1000349		11.1222	9.80988	10.0995	5.33336	55.2867
20330	233433_at	CDNA FLJ13810 fis, clone THYRO1000279		9.32887	8.20094	8.83464	6.22443	8.60062
20631	233820_at	CDNA: FLJ22542 fis, clone HSI00196		8.22785	7.62556	7.54998	6.31517	3.76508
21739	235229_at	Transcribed locus, strongly similar to XP_001102524.1 PREDICTED: similar to Olfactory receptor 2I1 [Macaca mulatta]		8.73429	10.1278	9.38151	6.15784	5.9647
21750	235242_at	CDNA FLJ41375 fis, clone BRCAN2007700		12.2477	12.0183	12.1819	10.0919	4.45631
22143	235670_at	Transcribed locus		8.05353	7.89597	8.29913	5.35073	6.51064
22625	236198_at	Transcribed locus		8.07948	7.50048	7.6708	4.65994	10.7
22711	236289_at	Transcribed locus		8.58206	6.87772	6.96904	6.24265	5.06096
23078	236685_at	Transcribed locus		9.03169	9.36911	8.99708	7.28705	3.35111
23518	237169_at	Transcribed locus		8.67457	9.4737	9.38583	5.73104	7.69291
24735	238537_at	Transcribed locus		7.66701	7.86782	8.24185	5.89293	3.4202
24899	238725_at	Transcribed locus		10.4955	9.75557	10.3991	6.78308	13.1082
25111	238950_at	Transcribed locus		8.1174	8.61901	7.92357	5.44622	6.3695
25608	239486_at	Transcribed locus		9.1285	8.86326	9.07802	7.13669	3.97736
25703	239587_at	Transcribed locus		7.71991	7.208	7.77084	4.81412	7.49428
27131	241163_at			8.98442	9.40617	9.34078	6.71505	4.82113
27364	241421_at	Transcribed locus		6.86384	6.01582	5.72734	5.27809	3.00164
28220	242464_at	Transcribed locus		5.96751	5.46861	5.42782	4.05705	3.75929
29431	243850_at	Transcribed locus		7.11843	6.64938	6.56839	5.46495	3.14592
29500	243931_at	Transcribed locus		10.3454	9.71048	10.3558	8.45231	3.71425
29708	244162_at	Transcribed locus		5.60225	5.98143	4.18426	3.98522	3.06743
32994	1558938_at	Homo sapiens, clone IMAGE:5222953, mRNA		8.31815	8.1624	7.9201	6.72459	3.01793
33639	1560495_at	CDNA clone IMAGE:5729277		6.22479	5.96522	5.73316	4.63464	3.01081
34447	1562053_at	CDNA clone IMAGE:5267797		7.21033	6.42606	6.88305	5.35373	3.62153
35614	1564807_at	CDNA clone IMAGE:4690950		5.34778	5.51953	5.70789	3.36609	3.94955
35851	1565863_at	Full length insert cDNA clone YR74F10		8.30901	8.32089	8.24511	5.22154	8.50004
49793	230383_x_at	Transcribed locus		8.08749	7.69473	8.02057	6.23344	3.61514

## Sheet: 293T Flag-Tax-2 up
Gene Row (Double-click)	Probe set	Description	Gene symbol	mean of log intensities for T1	mean of log intensities for T2	mean of log intensities for T3	mean of log intensities for v	FoldDiff
6670	213497_at	ankyrin repeat and BTB (POZ) domain containing 2	ABTB2	10.1545	9.78036	9.74843	8.09069	3.22583
16073	228367_at	alpha-kinase 2	ALPK2	9.17817	7.83993	7.62095	5.75308	4.2482
11131	221114_at	ameloblastin (enamel matrix protein)	AMBN	9.22619	10.1962	10.7543	8.35792	3.57596
14238	226228_at	aquaporin 4	AQP4	7.34672	7.1744	8.36156	4.5101	6.3392
13662	225557_at	AXIN1 up-regulated 1	AXUD1	10.8232	10.4958	10.4198	8.90295	3.01638
39846	204908_s_at	B-cell CLL/lymphoma 3	BCL3	10.561	10.3221	10.3075	7.86675	5.48435
42557	210538_s_at	baculoviral IAP repeat-containing 3	BIRC3	12.4163	11.4206	11.8395	5.76412	50.4401
2651	205289_at	bone morphogenetic protein 2	BMP2	9.47421	9.19353	9.65338	4.86522	20.0887
40003	205290_s_at	bone morphogenetic protein 2	BMP2	9.19957	8.92272	9.2038	4.46731	21.9388
41850	209182_s_at	chromosome 10 open reading frame 10	C10orf10	9.63705	9.39754	9.50813	7.19614	4.59925
41851	209183_s_at	chromosome 10 open reading frame 10	C10orf10	10.9708	10.6493	10.9566	7.88967	6.77199
47091	220987_s_at	chromosome 11 open reading frame 17 /// NUAK family, SNF1-like kinase, 2	C11orf17 /// NUAK2	10.8066	10.5842	10.9132	7.68518	7.4592
6906	213925_at	Chromosome 1 open reading frame 95	C1orf95	9.7283	10.7569	10.7124	8.30595	5.46787
27323	241379_at	chromosome 2 open reading frame 13	C2orf13	6.09605	6.7234	6.60079	4.90041	3.53814
4238	207963_at	chromosome 6 open reading frame 54	C6orf54	11.2092	8.04494	9.06009	5.2863	6.76758
10614	220234_at	carbonic anhydrase VIII	CA8	10.1677	10.3932	10.8568	7.88718	5.68051
7276	214636_at	calcitonin-related polypeptide, beta	CALCB	11.1984	13.1625	12.3169	10.9754	4.55405
5681	212097_at	caveolin 1, caveolae protein, 22kDa	CAV1	11.6541	10.831	11.3395	8.23606	6.04181
38951	203065_s_at	caveolin 1, caveolae protein, 22kDa	CAV1	10.1734	9.44189	9.85077	7.51497	3.80243
4031	207533_at	chemokine (C-C motif) ligand 1	CCL1	8.58622	9.08812	10.3948	3.50444	47.9573
45328	216598_s_at	chemokine (C-C motif) ligand 2	CCL2	9.22209	10.6585	9.98479	4.36184	78.611
2761	205476_at	chemokine (C-C motif) ligand 20	CCL20	13.0803	12.805	13.4927	6.82694	63.0358
432	1405_i_at	chemokine (C-C motif) ligand 5	CCL5	7.58214	6.71605	8.50507	4.58716	4.37381
3020	205899_at	cyclin A1	CCNA1	8.64245	8.01241	8.09228	5.7369	4.84169
45455	216942_s_at	CD58 molecule	CD58	11.3103	10.4704	11.285	8.79695	3.18972
3405	206508_at	CD70 molecule	CD70	11.8177	10.5669	11.2233	8.85428	3.27756
2178	204440_at	CD83 molecule	CD83	11.3048	11.0172	11.7973	9.05653	3.89237
30962	1553655_at	cell division cycle 20 homolog B (S. cerevisiae)	CDC20B	7.48106	7.63184	6.7801	5.61227	4.05463
51110	240161_s_at	Cell division cycle 20 homolog B (S. cerevisiae)	CDC20B	8.95677	9.46433	8.27565	4.90756	23.5356
49365	227850_x_at	CDC42 effector protein (Rho GTPase binding) 5	CDC42EP5	9.20476	8.8237	8.87221	5.69891	8.72279
40716	207173_x_at	cadherin 11, type 2, OB-cadherin (osteoblast)	CDH11	6.90828	6.74494	6.79114	4.93414	3.50837
1866	203854_at	complement factor I	CFI	8.05775	8.71341	7.95297	7.11519	3.0277
25755	239647_at	carbohydrate (chondroitin 4) sulfotransferase 13	CHST13	7.74802	7.75387	7.83723	5.26858	5.59947
51766	1552496_a_at	cordon-bleu homolog (mouse)	COBL	8.07953	7.85539	7.84483	5.56335	4.89748
13756	225664_at	collagen, type XII, alpha 1	COL12A1	9.2432	8.66962	9.14571	6.55259	4.338
16505	228873_at	collagen, type XXII, alpha 1	COL22A1	9.1758	9.1358	10.1301	5.23557	14.9309
28108	242326_at	collagen, type XXII, alpha 1	COL22A1	9.20163	9.14541	9.90458	7.40104	3.35049
46877	220445_s_at	CSAG family, member 3A /// CSAG family, member 3B	CSAG3A /// CSAG3B	13.1223	12.5272	13.3541	3.45305	539.011
4914	209716_at	colony stimulating factor 1 (macrophage)	CSF1	10.4984	10.4113	10.7358	8.70995	3.25196
9	823_at	chemokine (C-X3-C motif) ligand 1	CX3CL1	8.52676	7.28394	7.64758	5.65508	3.09269
2190	204470_at	chemokine (C-X-C motif) ligand 1 (melanoma growth stimulating activity, alpha)	CXCL1	5.76795	8.14912	7.51482	5.81552	5.04062
2227	204533_at	chemokine (C-X-C motif) ligand 10	CXCL10	7.73148	9.3751	10.2405	5.85791	11.4493
42157	209774_x_at	chemokine (C-X-C motif) ligand 2	CXCL2	10.0729	13.0402	12.2634	5.78245	153.039
4179	207850_at	chemokine (C-X-C motif) ligand 3	CXCL3	9.31178	11.2582	11.2515	6.01397	37.9022
44703	214974_x_at	chemokine (C-X-C motif) ligand 5	CXCL5	5.26117	7.3446	6.73605	4.3867	7.76992
3304	206336_at	chemokine (C-X-C motif) ligand 6 (granulocyte chemotactic protein 2)	CXCL6	6.996	7.64371	7.70649	5.30768	5.04911
40713	207169_x_at	discoidin domain receptor family, member 1	DDR1	12.3282	12.487	12.8181	10.091	5.26327
41588	208779_x_at	discoidin domain receptor family, member 1	DDR1	12.3938	12.5118	12.8002	10.1733	5.05776
42681	210749_x_at	discoidin domain receptor family, member 1	DDR1	12.3762	12.5065	12.7931	10.5204	3.96184
9971	219279_at	dedicator of cytokinesis 10	DOCK10	9.24774	8.03332	9.19356	3.78275	19.0348
6056	212611_at	deltex 4 homolog (Drosophila)	DTX4	9.45985	9.58019	10.2849	7.33763	4.73236
37770	201041_s_at	dual specificity phosphatase 1	DUSP1	12.2371	12.373	11.9901	10.5895	3.44251
10061	219424_at	Epstein-Barr virus induced gene 3	EBI3	11.0817	10.1935	10.7779	3.43085	108.583
10085	219454_at	EGF-like-domain, multiple 6	EGFL6	8.32653	8.88134	8.3726	5.67486	9.23096
47783	222314_x_at	eosinophil granule ontogeny	EGO	8.07901	7.09298	7.70809	4.72889	5.14828
38164	201693_s_at	early growth response 1	EGR1	11.1744	9.85727	10.5735	8.10776	3.36244
38165	201694_s_at	early growth response 1	EGR1	12.6826	12.0766	12.3352	10.2247	3.60968
49310	227404_s_at	Early growth response 1	EGR1	14.342	13.2381	13.575	10.9273	4.96168
42741	210827_s_at	E74-like factor 3 (ets domain transcription factor, epithelial-specific )	ELF3	6.99429	9.68934	8.825	6.25487	10.8113
48759	224374_s_at	elastin microfibril interfacer 2	EMILIN2	9.98234	9.42896	9.64669	7.50158	3.80364
6943	214012_at	endoplasmic reticulum aminopeptidase 1	ERAP1	9.84311	8.57764	9.1746	6.38235	4.57982
42166	209788_s_at	endoplasmic reticulum aminopeptidase 1	ERAP1	10.0507	9.2007	9.788	7.20997	3.97438
10299	219759_at	endoplasmic reticulum aminopeptidase 2	ERAP2	9.08254	8.2417	8.84285	3.59557	25.0394
13056	224833_at	v-ets erythroblastosis virus E26 oncogene homolog 1 (avian)	ETS1	11.2371	10.8438	11.3433	9.05836	3.44728
52655	1555355_a_at	v-ets erythroblastosis virus E26 oncogene homolog 1 (avian)	ETS1	6.07237	6.21272	6.07794	4.41288	3.48182
15270	227410_at	family with sequence similarity 43, member A	FAM43A	10.4669	10.3515	10.789	8.73878	3.0583
14715	226769_at	fin bud initiation factor	FIBIN	8.01528	9.39113	8.81609	7.07777	4.97039
18290	231001_at	fin bud initiation factor	FIBIN	6.92381	8.41533	7.91104	6.09366	4.99911
46525	219316_s_at	feline leukemia virus subgroup C cellular receptor family, member 2	FLVCR2	9.33646	9.05486	9.67886	6.80934	4.74208
15652	227844_at	formin-like 3	FMNL3	9.8173	8.78057	9.62249	7.13505	3.12861
44058	213524_s_at	G0/G1switch 2	G0S2	11.081	10.1847	10.2436	8.2202	3.90267
40885	207574_s_at	growth arrest and DNA-damage-inducible, beta	GADD45B	11.0297	10.1456	10.4943	8.43825	3.26556
41917	209304_x_at	growth arrest and DNA-damage-inducible, beta	GADD45B	9.83759	9.26439	9.52022	7.22862	4.10042
41918	209305_s_at	growth arrest and DNA-damage-inducible, beta	GADD45B	9.73852	8.88093	9.26928	7.23115	3.13786
12270	223434_at	guanylate binding protein 3	GBP3	6.01247	5.19847	6.76551	3.5739	3.0835
2192	204472_at	GTP binding protein overexpressed in skeletal muscle	GEM	12.8255	12.4474	11.9545	9.19241	9.54675
4352	208311_at	G protein-coupled receptor 50	GPR50	8.92641	8.39797	9.98728	4.04874	20.3821
3085	206002_at	G protein-coupled receptor 64	GPR64	10.4875	9.27765	10.2617	7.588	3.22578
3366	206432_at	hyaluronan synthase 2	HAS2	6.13795	6.45102	6.75926	3.95246	5.65121
32003	1556348_at	HEAT repeat containing 1	HEATR1	4.91573	6.06025	5.31999	4.21445	3.59452
6079	212641_at	human immunodeficiency virus type I enhancer binding protein 2	HIVEP2	9.83546	10.2284	9.93032	8.1483	4.22845
43785	212642_s_at	human immunodeficiency virus type I enhancer binding protein 2	HIVEP2	10.6736	10.8454	10.5628	9.13671	3.26866
43793	212671_s_at	major histocompatibility complex, class II, DQ alpha 1 /// major histocompatibility complex, class II, DQ alpha 2 /// similar to HLA class II histocompatibility antigen, DQ(1) alpha chain precursor (DC-4 alpha chain)	HLA-DQA1 /// HLA-DQA2 /// LOC731682	8.11333	7.5713	7.8998	5.81615	3.37561
38720	202637_s_at	intercellular adhesion molecule 1 (CD54), human rhinovirus receptor	ICAM1	10.9287	9.77446	10.5266	6.93021	7.18132
38721	202638_s_at	intercellular adhesion molecule 1 (CD54), human rhinovirus receptor	ICAM1	11.2213	10.0526	10.7636	6.12716	15.1939
41690	208937_s_at	inhibitor of DNA binding 1, dominant negative helix-loop-helix protein	ID1	9.32363	10.1815	10.1132	8.38638	3.47037
41014	207826_s_at	inhibitor of DNA binding 3, dominant negative helix-loop-helix protein	ID3	9.85526	10.3797	10.1068	8.78373	3.02294
1049	202081_at	immediate early response 2	IER2	13.6738	13.2957	13.0575	11.4892	3.4981
38126	201631_s_at	immediate early response 3	IER3	12.516	13.0691	13.5156	8.93838	17.5171
9929	219209_at	interferon induced with helicase C domain 1	IFIH1	8.67786	7.08279	7.8802	4.37875	6.51624
16984	229450_at	interferon-induced protein with tetratricopeptide repeats 3	IFIT3	9.2189	8.59687	9.92529	6.8085	3.45424
1193	202409_at	insulin-like growth factor 2 (somatomedin A) /// INS-IGF2	IGF2 /// INS-IGF2	10.219	10.3006	11.114	7.69496	6.08653
15220	227346_at	IKAROS family zinc finger 1 (Ikaros)	IKZF1	8.42222	7.91498	8.93752	4.16306	13.4723
40276	205992_s_at	interleukin 15	IL15	10.0691	8.72993	9.60364	5.40295	10.0351
45660	217371_s_at	interleukin 15	IL15	8.25676	6.91753	7.79853	4.59483	5.00268
39340	203828_s_at	interleukin 32	IL32	11.2842	11.4452	10.9453	3.55322	237.531
5537	211516_at	interleukin 5 receptor, alpha	IL5RA	5.52713	5.60181	4.7467	3.87129	3.31847
38832	202859_x_at	interleukin 8	IL8	9.38857	10.693	10.6994	6.09796	24.1686
1243	202531_at	interferon regulatory factor 1	IRF1	11.4859	10.3961	11.097	8.33878	4.16215
15504	227677_at	Janus kinase 3 (a protein tyrosine kinase, leukocyte)	JAK3	9.50848	8.64087	9.01716	6.99649	3.12613
9932	219213_at	junctional adhesion molecule 2	JAM2	10.2033	9.77135	9.8776	8.0364	3.32868
16714	229127_at	junctional adhesion molecule 2	JAM2	9.11329	8.78882	8.96454	7.06582	3.30122
804	201473_at	jun B proto-oncogene	JUNB	11.3786	11.5139	11.4754	8.34486	8.99429
4676	209211_at	Kruppel-like factor 5 (intestinal)	KLF5	10.6979	10.1864	10.7554	8.33369	3.6118
41867	209212_s_at	Kruppel-like factor 5 (intestinal)	KLF5	10.456	10.1734	10.4306	8.4672	3.26298
39959	205157_s_at	keratin 17	KRT17	10.5886	9.09388	9.34331	6.30865	6.89347
43677	212236_x_at	keratin 17	KRT17	10.9835	9.71708	9.93626	7.80428	3.76539
4702	209270_at	laminin, beta 3	LAMB3	9.86545	8.10353	8.71163	4.80812	9.81787
29482	243905_at	hypothetical gene supported by BC040060	LOC387895	8.38429	7.40658	7.9566	3.3159	17.038
33679	1560573_at	hypothetical gene supported by BC040060	LOC387895	10.0806	9.77728	10.1039	5.1509	24.699
53000	1556378_a_at	hypothetical gene supported by AK127288; AY343901	LOC440896	10.5289	6.50812	6.93501	4.55552	3.87071
49977	231658_x_at	similar to ribosomal protein L36	LOC651600	5.60628	7.06306	5.5895	4.93092	4.38367
3350	206408_at	leucine rich repeat transmembrane neuronal 2	LRRTM2	8.44749	9.04538	8.41461	7.11732	3.80543
39899	205027_s_at	mitogen-activated protein kinase kinase kinase 8	MAP3K8	8.36081	9.20838	9.49134	4.18563	32.5086
40255	205932_s_at	msh homeobox 1	MSX1	12.8264	12.4727	12.911	10.5338	3.83397
45563	217165_x_at	metallothionein 1F	MT1F	9.3327	10.6133	11.0293	8.7255	3.70073
39760	204745_x_at	metallothionein 1G	MT1G	10.2468	10.8256	11.084	9.10627	3.29279
45216	216336_x_at	metallothionein 1M	MT1M	8.84556	9.72165	10.2358	7.78098	3.83884
41455	208581_x_at	metallothionein 1X	MT1X	10.8465	12.0463	12.6645	9.8934	4.44712
43658	212185_x_at	metallothionein 2A	MT2A	12.0931	13.1778	13.642	10.8934	4.87168
2374	204798_at	v-myb myeloblastosis viral oncogene homolog (avian)	MYB	11.5703	11.0167	12.3187	8.03099	7.92099
13484	225344_at	nuclear receptor coactivator 7	NCOA7	11.7639	12.7969	12.3384	10.9238	3.66334
1079	202149_at	neural precursor cell expressed, developmentally down-regulated 9	NEDD9	7.02549	7.352	8.05651	4.2573	8.54275
4872	209636_at	nuclear factor of kappa light polypeptide gene enhancer in B-cells 2 (p49/p100)	NFKB2	11.6934	10.7691	10.7502	6.9676	13.9435
40861	207535_s_at	nuclear factor of kappa light polypeptide gene enhancer in B-cells 2 (p49/p100)	NFKB2	11.7592	10.9397	10.869	7.45774	11.1734
38054	201502_s_at	nuclear factor of kappa light polypeptide gene enhancer in B-cells inhibitor, alpha	NFKBIA	14.9812	14.4324	14.4898	10.4642	15.6505
48260	223217_s_at	nuclear factor of kappa light polypeptide gene enhancer in B-cells inhibitor, zeta	NFKBIZ	10.1354	11.6818	11.2323	8.51083	9.00652
48261	223218_s_at	nuclear factor of kappa light polypeptide gene enhancer in B-cells inhibitor, zeta	NFKBIZ	10.6738	12.256	11.8652	9.31532	7.67746
40297	206045_s_at	nucleolar protein 4	NOL4	7.51695	7.58642	8.15985	5.90252	3.21295
38540	202340_x_at	nuclear receptor subfamily 4, group A, member 1	NR4A1	10.0203	10.2435	10.1274	7.60976	6.2065
39710	204622_x_at	nuclear receptor subfamily 4, group A, member 2	NR4A2	8.80383	9.1264	8.93925	7.16585	3.8921
45171	216248_s_at	nuclear receptor subfamily 4, group A, member 2	NR4A2	8.21334	8.9097	8.59373	6.59712	4.96771
11442	221796_at	neurotrophic tyrosine kinase, receptor, type 2	NTRK2	9.01228	7.33635	6.85513	5.67836	3.15577
33046	1559064_at	nucleoporin 153kDa	NUP153	9.09344	8.93982	8.86746	7.17807	3.39109
6419	213131_at	olfactomedin 1	OLFM1	8.16966	8.78185	8.22672	7.17067	3.05502
52390	1554524_a_at	olfactomedin 3	OLFM3	9.95673	6.47918	7.48159	4.06874	5.31636
9145	217738_at	pre-B-cell colony enhancing factor 1	PBEF1	11.1072	12.5268	12.0573	10.7787	3.35923
28932	243296_at	Pre-B-cell colony enhancing factor 1	PBEF1	9.27823	10.4994	9.72271	8.59018	3.75619
45796	217739_s_at	pre-B-cell colony enhancing factor 1	PBEF1	11.541	12.6777	12.0214	10.7771	3.73376
2413	204869_at	proprotein convertase subtilisin/kexin type 2	PCSK2	10.2913	9.28822	10.1233	5.89365	10.5164
39821	204870_s_at	proprotein convertase subtilisin/kexin type 2	PCSK2	11.5108	9.96693	10.9794	4.11526	57.7468
4809	209493_at	PDZ domain containing 2	PDZD2	9.34566	8.92777	9.50103	6.62084	4.94829
7287	214660_at	Pelota homolog (Drosophila)	PELO	7.80828	8.39322	8.88419	5.03641	10.2447
14680	226731_at	Pelota homolog (Drosophila)	PELO	10.7155	11.1076	11.3835	8.19337	7.53841
33579	1560359_at	Pelota homolog (Drosophila)	PELO	8.01902	8.64858	8.93721	5.58442	8.36381
230	41469_at	peptidase inhibitor 3, skin-derived (SKALP)	PI3	8.98262	8.88827	9.39398	5.95706	7.6275
1793	203691_at	peptidase inhibitor 3, skin-derived (SKALP)	PI3	8.37419	8.31154	8.76572	3.84101	22.1699
38267	201860_s_at	plasminogen activator, tissue	PLAT	12.7889	12.1243	12.4802	10.2848	3.57888
7021	214159_at	Phospholipase C, epsilon 1	PLCE1	5.76294	5.87549	5.45719	4.07474	3.48401
14834	226907_at	protein phosphatase 1, regulatory (inhibitor) subunit 14C	PPP1R14C	10.1706	10.7045	10.6946	9.02452	3.2043
12948	224692_at	protein phosphatase 1, regulatory (inhibitor) subunit 15B	PPP1R15B	13.0021	13.3607	13.4825	11.5553	3.49526
7261	214617_at	perforin 1 (pore forming protein)	PRF1	7.42711	7.63892	7.06215	5.90362	3.32949
2093	204279_at	proteasome (prosome, macropain) subunit, beta type, 9 (large multifunctional peptidase 2)	PSMB9	11.3508	10.1773	10.7	6.30239	14.671
550	200814_at	proteasome (prosome, macropain) activator subunit 1 (PA28 alpha)	PSME1	12.8619	11.8866	12.1935	10.1999	3.21913
2422	204897_at	prostaglandin E receptor 4 (subtype EP4)	PTGER4	11.0713	11.0115	11.7633	5.86605	35.3939
42462	210367_s_at	prostaglandin E synthase	PTGES	9.62412	9.12902	9.3881	7.14305	3.96129
3186	206157_at	pentraxin-related gene, rapidly induced by IL-1 beta	PTX3	11.7141	10.9298	10.7764	8.13654	6.93185
40291	206036_s_at	v-rel reticuloendotheliosis viral oncogene homolog (avian)	REL	10.7169	10.3859	10.5447	8.56253	3.53909
2594	205205_at	v-rel reticuloendotheliosis viral oncogene homolog B, nuclear factor of kappa light polypeptide gene enhancer in B-cells 3 (avian)	RELB	11.8945	12.0543	11.8089	7.39873	25.2035
6081	212646_at	raftlin, lipid raft linker 1	RFTN1	12.2236	11.1819	11.7636	9.45161	3.31801
51909	1552900_a_at	hypothetical protein MGC34034	RP4-662A9.2	5.82901	6.62189	5.88978	4.51856	4.297
9920	219196_at	secretogranin III	SCG3	6.00424	6.82242	6.99093	4.39546	5.37759
3218	206211_at	selectin E (endothelial adhesion molecule 1)	SELE	7.34964	7.80313	8.23021	3.57949	18.6828
1181	202376_at	serpin peptidase inhibitor, clade A (alpha-1 antiproteinase, antitrypsin), member 3	SERPINA3	8.87866	11.2179	9.75545	4.30708	120.326
24763	238567_at	sphingosine-1-phosphate phosphotase 2	SGPP2	9.00413	9.27046	9.32178	6.83739	5.40041
30270	244780_at	sphingosine-1-phosphate phosphotase 2	SGPP2	8.76486	8.71338	8.72205	5.01878	12.9475
14675	226725_at	Schlafen family member 5	SLFN5	8.78429	8.54943	8.45652	5.92598	6.16222
38643	202508_s_at	synaptosomal-associated protein, 25kDa	SNAP25	10.7875	10.4359	10.0432	5.58106	28.9365
53073	1556629_a_at	Synaptosomal-associated protein, 25kDa	SNAP25	7.52349	7.78405	7.58042	4.64241	8.82527
47366	221489_s_at	sprouty homolog 4 (Drosophila)	SPRY4	7.30733	7.45398	7.90259	5.81379	3.11707
7244	214597_at	somatostatin receptor 2	SSTR2	9.81278	8.50968	8.79581	4.67653	14.2526
25183	239031_at	somatostatin receptor 2	SSTR2	9.68171	8.59667	8.95286	6.89633	3.24978
45699	217455_s_at	somatostatin receptor 2	SSTR2	10.248	8.27097	9.32105	4.68884	11.9765
38521	202307_s_at	transporter 1, ATP-binding cassette, sub-family B (MDR/TAP)	TAP1	12.9006	11.2723	12.0578	9.52107	3.3665
4544	208829_at	TAP binding protein (tapasin)	TAPBP	12.7201	12.01	12.3748	8.26083	13.4471
52727	1555565_s_at	TAP binding protein (tapasin)	TAPBP	8.97697	8.78018	8.91966	6.89711	3.68859
46293	218747_s_at	TAP binding protein-like	TAPBPL	7.25666	6.7859	7.11765	5.04068	3.35246
4705	209277_at	tissue factor pathway inhibitor 2	TFPI2	8.82662	8.0138	11.472	5.1619	7.21951
41904	209278_s_at	tissue factor pathway inhibitor 2	TFPI2	10.193	8.89824	12.8598	4.72605	18.0283
1050	202085_at	tight junction protein 2 (zona occludens 2)	TJP2	12.346	12.125	12.6049	9.50865	6.13188
19142	232017_at	tight junction protein 2 (zona occludens 2)	TJP2	9.82492	9.39521	9.66555	7.28601	4.31452
3263	206271_at	toll-like receptor 3	TLR3	8.25971	7.73375	7.80218	5.34575	5.23431
15258	227393_at	transmembrane protein 16J	TMEM16J	11.0123	10.3964	10.3527	7.03027	10.3111
876	201645_at	tenascin C (hexabrachion)	TNC	12.2822	12.7123	12.8902	9.44983	9.59625
8134	216005_at	Tenascin C (hexabrachion)	TNC	8.42848	8.57558	8.72983	5.88543	6.45381
40688	207113_s_at	tumor necrosis factor (TNF superfamily, member 2)	TNF	7.72324	8.42243	8.70044	5.23757	9.09365
38725	202643_s_at	tumor necrosis factor, alpha-induced protein 3	TNFAIP3	11.0873	11.3991	11.4011	7.53618	14.5492
38726	202644_s_at	tumor necrosis factor, alpha-induced protein 3	TNFAIP3	12.6773	12.8237	12.7505	9.00413	14.119
40286	206025_s_at	tumor necrosis factor, alpha-induced protein 6	TNFAIP6	10.0191	7.65868	7.8395	5.45036	4.62137
40287	206026_s_at	tumor necrosis factor, alpha-induced protein 6	TNFAIP6	10.6525	7.66057	8.24291	4.43171	9.37527
5584	211786_at	tumor necrosis factor receptor superfamily, member 9	TNFRSF9	7.6338	7.47162	7.35444	3.90158	11.8765
40862	207536_s_at	tumor necrosis factor receptor superfamily, member 9	TNFRSF9	10.6975	10.4627	10.2455	6.69799	13.5918
49749	230104_s_at	tubulin polymerization promoting protein	TPPP	10.5956	10.5682	10.4418	8.44046	4.37041
43977	213293_s_at	tripartite motif-containing 22	TRIM22	10.5035	9.4058	10.4757	7.24031	4.48619
40241	205890_s_at	ubiquitin D	UBD	11.9929	12.8402	12.168	3.3159	736.392
39361	203868_s_at	vascular cell adhesion molecule 1	VCAM1	13.6425	13.1862	13.6875	5.20074	253.436
6620	213425_at	wingless-type MMTV integration site family, member 5A	WNT5A	10.6605	11.3014	11.2773	9.63243	3.17987
9690	218810_at	zinc finger CCCH-type containing 12A	ZC3H12A	9.39315	10.9611	10.441	7.55174	10.6245
16367	228715_at	zinc finger, CCHC domain containing 12	ZCCHC12	9.84898	10.0622	12.0233	8.09727	3.9038
11526	221924_at	zinc finger, MIZ-type containing 2	ZMIZ2	9.08918	9.00065	9.04569	6.62513	5.18923
5938	212444_at	CDNA clone IMAGE:6025865		8.73073	10.5434	9.06251	7.64803	7.44014
14530	226560_at	Transcribed locus		11.4406	11.353	11.6126	7.3796	15.7074
15314	227462_at	Transcribed locus		9.82925	9.5374	9.92187	5.99734	11.6323
16454	228812_at	Transcribed locus		12.0078	11.7977	11.9992	9.69268	4.30213
16702	229110_at	CDNA clone IMAGE:4794876		8.17541	8.22354	8.38757	5.68279	5.81891
16807	229242_at	Transcribed locus		8.03196	7.93221	8.05584	5.87865	4.15129
17142	229641_at	Transcribed locus		9.12137	8.48155	8.86926	5.43815	8.24432
17979	230640_at	Transcribed locus		10.0726	9.27172	9.99384	6.76554	5.68114
17989	230650_at	CDNA FLJ12909 fis, clone NT2RP2004400		10.4061	10.1901	10.3415	8.49012	3.24905
19095	231963_at	Homo sapiens, clone IMAGE:3869276, mRNA		11.0045	9.97763	10.2815	8.03038	3.85639
20232	233310_at	CDNA FLJ34007 fis, clone FCBBF1000349		11.1222	9.80988	10.0995	5.33336	22.2621
20330	233433_at	CDNA FLJ13810 fis, clone THYRO1000279		9.32887	8.20094	8.83464	6.22443	3.9354
21739	235229_at	Transcribed locus, strongly similar to XP_001102524.1 PREDICTED: similar to Olfactory receptor 2I1 [Macaca mulatta]		8.73429	10.1278	9.38151	6.15784	15.6707
21750	235242_at	CDNA FLJ41375 fis, clone BRCAN2007700		12.2477	12.0183	12.1819	10.0919	3.80113
22143	235670_at	Transcribed locus		8.05353	7.89597	8.29913	5.35073	5.83705
22625	236198_at	Transcribed locus		8.07948	7.50048	7.6708	4.65994	7.16288
22903	236495_at	Transcribed locus		6.36199	7.04124	6.06227	5.00377	4.10525
23078	236685_at	Transcribed locus		9.03169	9.36911	8.99708	7.28705	4.23411
23518	237169_at	Transcribed locus		8.67457	9.4737	9.38583	5.73104	13.3861
24735	238537_at	Transcribed locus		7.66701	7.86782	8.24185	5.89293	3.93098
24899	238725_at	Transcribed locus		10.4955	9.75557	10.3991	6.78308	7.8489
25111	238950_at	Transcribed locus		8.1174	8.61901	7.92357	5.44622	9.01789
25608	239486_at	Transcribed locus		9.1285	8.86326	9.07802	7.13669	3.3094
25703	239587_at	Transcribed locus		7.71991	7.208	7.77084	4.81412	5.25569
27131	241163_at			8.98442	9.40617	9.34078	6.71505	6.45815
29708	244162_at	Transcribed locus		5.60225	5.98143	4.18426	3.98522	3.98951
30175	244677_at	Transcribed locus		7.82061	8.24732	7.48362	6.57568	3.18577
35614	1564807_at	CDNA clone IMAGE:4690950		5.34778	5.51953	5.70789	3.36609	4.44887
35851	1565863_at	Full length insert cDNA clone YR74F10		8.30901	8.32089	8.24511	5.22154	8.57033
50968	238531_x_at	Transcribed locus, strongly similar to XP_001102524.1 PREDICTED: similar to Olfactory receptor 2I1 [Macaca mulatta]		7.08391	7.87065	7.29704	5.77042	4.28778

## Sheet: 293T Flag-Tax-3 up
Gene Row (Double-click)	Probe set	Description	Gene symbol	T1	T2	T3	V	FoldDiff
9	823_at	chemokine (C-X3-C motif) ligand 1	CX3CL1	8.52676	7.28394	7.64758	5.65508	3.97926
189	39582_at	cylindromatosis (turban tumor syndrome)	CYLD	10.5441	9.88807	10.3265	8.36003	3.90811
230	41469_at	peptidase inhibitor 3, skin-derived (SKALP)	PI3	8.98262	8.88827	9.39398	5.95706	10.8297
432	1405_i_at	chemokine (C-C motif) ligand 5	CCL5	7.58214	6.71605	8.50507	4.58716	15.115
550	200814_at	proteasome (prosome, macropain) activator subunit 1 (PA28 alpha)	PSME1	12.8619	11.8866	12.1935	10.1999	3.98241
804	201473_at	jun B proto-oncogene	JUNB	11.3786	11.5139	11.4754	8.34486	8.75738
876	201645_at	tenascin C (hexabrachion)	TNC	12.2822	12.7123	12.8902	9.44983	10.8557
1043	202071_at	syndecan 4	SDC4	11.7255	11.5569	12.141	10.0485	4.26481
1050	202085_at	tight junction protein 2 (zona occludens 2)	TJP2	12.346	12.125	12.6049	9.50865	8.55199
1079	202149_at	neural precursor cell expressed, developmentally down-regulated 9	NEDD9	7.02549	7.352	8.05651	4.2573	13.9212
1132	202270_at	guanylate binding protein 1, interferon-inducible, 67kDa	GBP1	6.43018	5.8068	7.08083	5.11192	3.91472
1181	202376_at	serpin peptidase inhibitor, clade A (alpha-1 antiproteinase, antitrypsin), member 3	SERPINA3	8.87866	11.2179	9.75545	4.30708	43.6639
1193	202409_at	insulin-like growth factor 2 (somatomedin A) /// INS-IGF2	IGF2 /// INS-IGF2	10.219	10.3006	11.114	7.69496	10.6962
1243	202531_at	interferon regulatory factor 1	IRF1	11.4859	10.3961	11.097	8.33878	6.7657
1481	203066_at	B cell RAG associated protein	GALNAC4S-6ST	11.0581	10.7655	11.3906	9.57157	3.52839
1607	203320_at	SH2B adaptor protein 3	SH2B3	10.8193	10.2663	10.5061	8.68987	3.5217
1726	203556_at	zinc fingers and homeoboxes 2	ZHX2	11.0957	10.9002	11.2621	9.51527	3.35611
1793	203691_at	peptidase inhibitor 3, skin-derived (SKALP)	PI3	8.37419	8.31154	8.76572	3.84101	30.3728
2093	204279_at	proteasome (prosome, macropain) subunit, beta type, 9 (large multifunctional peptidase 2)	PSMB9	11.3508	10.1773	10.7	6.30239	21.0779
2178	204440_at	CD83 molecule	CD83	11.3048	11.0172	11.7973	9.05653	6.68441
2190	204470_at	chemokine (C-X-C motif) ligand 1 (melanoma growth stimulating activity, alpha)	CXCL1	5.76795	8.14912	7.51482	5.81552	3.24743
2192	204472_at	GTP binding protein overexpressed in skeletal muscle	GEM	12.8255	12.4474	11.9545	9.19241	6.78388
2227	204533_at	chemokine (C-X-C motif) ligand 10	CXCL10	7.73148	9.3751	10.2405	5.85791	20.8584
2298	204655_at	chemokine (C-C motif) ligand 5	CCL5	8.23329	7.23374	8.77046	5.91806	7.22201
2350	204747_at	interferon-induced protein with tetratricopeptide repeats 3	IFIT3	8.11885	7.6832	8.60442	6.92585	3.20111
2374	204798_at	v-myb myeloblastosis viral oncogene homolog (avian)	MYB	11.5703	11.0167	12.3187	8.03099	19.5319
2409	204865_at	carbonic anhydrase III, muscle specific	CA3	6.03173	5.11372	5.82113	3.67544	4.42504
2413	204869_at	proprotein convertase subtilisin/kexin type 2	PCSK2	10.2913	9.28822	10.1233	5.89365	18.7609
2422	204897_at	prostaglandin E receptor 4 (subtype EP4)	PTGER4	11.0713	11.0115	11.7633	5.86605	59.5996
2594	205205_at	v-rel reticuloendotheliosis viral oncogene homolog B, nuclear factor of kappa light polypeptide gene enhancer in B-cells 3 (avian)	RELB	11.8945	12.0543	11.8089	7.39873	21.2616
2651	205289_at	bone morphogenetic protein 2	BMP2	9.47421	9.19353	9.65338	4.86522	27.6299
2713	205399_at	doublecortin-like kinase 1	DCLK1	10.1817	9.03561	9.49387	7.86568	3.09125
2761	205476_at	chemokine (C-C motif) ligand 20	CCL20	13.0803	12.805	13.4927	6.82694	101.533
3020	205899_at	cyclin A1	CCNA1	8.64245	8.01241	8.09228	5.7369	5.11729
3085	206002_at	G protein-coupled receptor 64	GPR64	10.4875	9.27765	10.2617	7.588	6.38063
3186	206157_at	pentraxin-related gene, rapidly induced by IL-1 beta	PTX3	11.7141	10.9298	10.7764	8.13654	6.23288
3218	206211_at	selectin E (endothelial adhesion molecule 1)	SELE	7.34964	7.80313	8.23021	3.57949	25.1192
3263	206271_at	toll-like receptor 3	TLR3	8.25971	7.73375	7.80218	5.34575	5.48857
3304	206336_at	chemokine (C-X-C motif) ligand 6 (granulocyte chemotactic protein 2)	CXCL6	6.996	7.64371	7.70649	5.30768	5.27368
3366	206432_at	hyaluronan synthase 2	HAS2	6.13795	6.45102	6.75926	3.95246	6.99731
3405	206508_at	CD70 molecule	CD70	11.8177	10.5669	11.2233	8.85428	5.1659
3727	207008_at	interleukin 8 receptor, beta	IL8RB	8.72412	5.92584	6.86823	4.92153	3.85492
4031	207533_at	chemokine (C-C motif) ligand 1	CCL1	8.58622	9.08812	10.3948	3.50444	118.635
4179	207850_at	chemokine (C-X-C motif) ligand 3	CXCL3	9.31178	11.2582	11.2515	6.01397	37.7261
4238	207963_at	chromosome 6 open reading frame 54	C6orf54	11.2092	8.04494	9.06009	5.2863	13.678
4352	208311_at	G protein-coupled receptor 50	GPR50	8.92641	8.39797	9.98728	4.04874	61.3308
4496	208712_at	cyclin D1	CCND1	9.69517	8.66233	9.27083	7.65406	3.06688
4544	208829_at	TAP binding protein (tapasin)	TAPBP	12.7201	12.01	12.3748	8.26083	17.315
4666	209189_at	v-fos FBJ murine osteosarcoma viral oncogene homolog	FOS	8.59717	9.08478	9.5555	7.81593	3.33936
4676	209211_at	Kruppel-like factor 5 (intestinal)	KLF5	10.6979	10.1864	10.7554	8.33369	5.35806
4702	209270_at	laminin, beta 3	LAMB3	9.86545	8.10353	8.71163	4.80812	14.9649
4705	209277_at	tissue factor pathway inhibitor 2	TFPI2	8.82662	8.0138	11.472	5.1619	79.3468
4809	209493_at	PDZ domain containing 2	PDZD2	9.34566	8.92777	9.50103	6.62084	7.36247
4872	209636_at	nuclear factor of kappa light polypeptide gene enhancer in B-cells 2 (p49/p100)	NFKB2	11.6934	10.7691	10.7502	6.9676	13.762
4914	209716_at	colony stimulating factor 1 (macrophage)	CSF1	10.4984	10.4113	10.7358	8.70995	4.07223
5584	211786_at	tumor necrosis factor receptor superfamily, member 9	TNFRSF9	7.6338	7.47162	7.35444	3.90158	10.95
5681	212097_at	caveolin 1, caveolae protein, 22kDa	CAV1	11.6541	10.831	11.3395	8.23606	8.59454
6056	212611_at	deltex 4 homolog (Drosophila)	DTX4	9.45985	9.58019	10.2849	7.33763	7.71288
6079	212641_at	human immunodeficiency virus type I enhancer binding protein 2	HIVEP2	9.83546	10.2284	9.93032	8.1483	3.43907
6081	212646_at	raftlin, lipid raft linker 1	RFTN1	12.2236	11.1819	11.7636	9.45161	4.96578
6536	213295_at	cylindromatosis (turban tumor syndrome)	CYLD	11.3893	10.5297	11.1135	9.41131	3.2539
6553	213317_at	chloride intracellular channel 5	CLIC5	8.63289	6.31752	7.18811	5.33428	3.61458
6620	213425_at	wingless-type MMTV integration site family, member 5A	WNT5A	10.6605	11.3014	11.2773	9.63243	3.12709
6670	213497_at	ankyrin repeat and BTB (POZ) domain containing 2	ABTB2	10.1545	9.78036	9.74843	8.09069	3.15522
6854	213832_at	MRNA; cDNA DKFZp547P042 (from clone DKFZp547P042)		7.422	7.97543	8.3088	6.64397	3.17076
6906	213925_at	Chromosome 1 open reading frame 95	C1orf95	9.7283	10.7569	10.7124	8.30595	5.30168
6943	214012_at	endoplasmic reticulum aminopeptidase 1	ERAP1	9.84311	8.57764	9.1746	6.38235	6.92709
7244	214597_at	somatostatin receptor 2	SSTR2	9.81278	8.50968	8.79581	4.67653	17.3791
7271	214631_at	zinc finger and BTB domain containing 33	ZBTB33	5.7235	5.67487	7.03834	5.35702	3.20721
7287	214660_at	Pelota homolog (Drosophila)	PELO	7.80828	8.39322	8.88419	5.03641	14.3978
8134	216005_at	Tenascin C (hexabrachion)	TNC	8.42848	8.57558	8.72983	5.88543	7.18207
8729	217028_at	chemokine (C-X-C motif) receptor 4	CXCR4	11.5242	9.67905	10.8177	8.29248	5.75673
9265	217996_at	pleckstrin homology-like domain, family A, member 1	PHLDA1	7.77348	7.83194	9.58689	6.78257	6.98529
9266	217997_at	pleckstrin homology-like domain, family A, member 1	PHLDA1	6.62383	6.57597	8.4812	6.3332	4.43213
9690	218810_at	zinc finger CCCH-type containing 12A	ZC3H12A	9.39315	10.9611	10.441	7.55174	7.4087
9920	219196_at	secretogranin III	SCG3	6.00424	6.82242	6.99093	4.39546	6.04386
9929	219209_at	interferon induced with helicase C domain 1	IFIH1	8.67786	7.08279	7.8802	4.37875	11.3251
9932	219213_at	junctional adhesion molecule 2	JAM2	10.2033	9.77135	9.8776	8.0364	3.58308
9971	219279_at	dedicator of cytokinesis 10	DOCK10	9.24774	8.03332	9.19356	3.78275	42.5418
10061	219424_at	Epstein-Barr virus induced gene 3	EBI3	11.0817	10.1935	10.7779	3.43085	162.807
10085	219454_at	EGF-like-domain, multiple 6	EGFL6	8.32653	8.88134	8.3726	5.67486	6.48785
10299	219759_at	endoplasmic reticulum aminopeptidase 2	ERAP2	9.08254	8.2417	8.84285	3.59557	37.9829
10614	220234_at	carbonic anhydrase VIII	CA8	10.1677	10.3932	10.8568	7.88718	7.83341
11131	221114_at	ameloblastin (enamel matrix protein)	AMBN	9.22619	10.1962	10.7543	8.35792	5.26495
11513	221905_at	cylindromatosis (turban tumor syndrome)	CYLD	9.88652	9.04275	9.32984	7.72638	3.03871
11526	221924_at	zinc finger, MIZ-type containing 2	ZMIZ2	9.08918	9.00065	9.04569	6.62513	5.35379
11603	222061_at	CD58 molecule	CD58	8.44007	7.68792	8.6001	6.32649	4.83532
11604	222062_at	interleukin 27 receptor, alpha	IL27RA	9.17364	8.96804	9.53511	7.4469	4.2522
11995	222877_at	CDNA: FLJ21027 fis, clone CAE07110		7.32894	7.51039	7.63055	5.98497	3.12874
12270	223434_at	guanylate binding protein 3	GBP3	6.01247	5.19847	6.76551	3.5739	9.1363
12510	223822_at	sushi domain containing 4	SUSD4	10.0857	7.54026	8.22666	6.44626	3.43521
12948	224692_at	protein phosphatase 1, regulatory (inhibitor) subunit 15B	PPP1R15B	13.0021	13.3607	13.4825	11.5553	3.80327
13056	224833_at	v-ets erythroblastosis virus E26 oncogene homolog 1 (avian)	ETS1	11.2371	10.8438	11.3433	9.05836	4.87337
13626	225516_at	solute carrier family 7 (cationic amino acid transporter, y+ system), member 2	SLC7A2	10.5351	9.83842	10.0158	8.39319	3.07936
13756	225664_at	collagen, type XII, alpha 1	COL12A1	9.2432	8.66962	9.14571	6.55259	6.03402
14018	225973_at	transporter 2, ATP-binding cassette, sub-family B (MDR/TAP)	TAP2	12.2136	11.1228	11.7251	10.0683	3.15312
14238	226228_at	aquaporin 4	AQP4	7.34672	7.1744	8.36156	4.5101	14.4346
14475	226499_at	Notch-regulated ankyrin repeat protein	NRARP	11.5556	11.0676	11.7015	10.0927	3.04998
14530	226560_at	Transcribed locus		11.4406	11.353	11.6126	7.3796	18.8048
14675	226725_at	Schlafen family member 5	SLFN5	8.78429	8.54943	8.45652	5.92598	5.77788
14680	226731_at	Pelota homolog (Drosophila)	PELO	10.7155	11.1076	11.3835	8.19337	9.12725
14715	226769_at	fin bud initiation factor	FIBIN	8.01528	9.39113	8.81609	7.07777	3.33646
14834	226907_at	protein phosphatase 1, regulatory (inhibitor) subunit 14C	PPP1R14C	10.1706	10.7045	10.6946	9.02452	3.18226
15220	227346_at	IKAROS family zinc finger 1 (Ikaros)	IKZF1	8.42222	7.91498	8.93752	4.16306	27.3688
15258	227393_at	transmembrane protein 16J	TMEM16J	11.0123	10.3964	10.3527	7.03027	10.0032
15270	227410_at	family with sequence similarity 43, member A	FAM43A	10.4669	10.3515	10.789	8.73878	4.14175
15314	227462_at	Transcribed locus		9.82925	9.5374	9.92187	5.99734	15.1845
15504	227677_at	Janus kinase 3 (a protein tyrosine kinase, leukocyte)	JAK3	9.50848	8.64087	9.01716	6.99649	4.05772
15652	227844_at	formin-like 3	FMNL3	9.8173	8.78057	9.62249	7.13505	5.60782
15785	228010_at	protein phosphatase 2 (formerly 2A), regulatory subunit B, gamma isoform	PPP2R2C	11.9892	9.76952	10.7121	8.22726	5.59761
16073	228367_at	alpha-kinase 2	ALPK2	9.17817	7.83993	7.62095	5.75308	3.64993
16359	228705_at	calpain 12	CAPN12	9.07089	7.76099	8.23276	6.29151	3.84038
16367	228715_at	zinc finger, CCHC domain containing 12	ZCCHC12	9.84898	10.0622	12.0233	8.09727	15.1999
16454	228812_at	Transcribed locus		12.0078	11.7977	11.9992	9.69268	4.94688
16505	228873_at	collagen, type XXII, alpha 1	COL22A1	9.1758	9.1358	10.1301	5.23557	29.7441
16702	229110_at	CDNA clone IMAGE:4794876		8.17541	8.22354	8.38757	5.68279	6.51958
16714	229127_at	junctional adhesion molecule 2	JAM2	9.11329	8.78882	8.96454	7.06582	3.72882
16807	229242_at	Transcribed locus		8.03196	7.93221	8.05584	5.87865	4.52272
16984	229450_at	interferon-induced protein with tetratricopeptide repeats 3	IFIT3	9.2189	8.59687	9.92529	6.8085	8.67456
17142	229641_at	Transcribed locus		9.12137	8.48155	8.86926	5.43815	10.7862
17979	230640_at	Transcribed locus		10.0726	9.27172	9.99384	6.76554	9.37163
17989	230650_at	CDNA FLJ12909 fis, clone NT2RP2004400		10.4061	10.1901	10.3415	8.49012	3.6084
18290	231001_at	fin bud initiation factor	FIBIN	6.92381	8.41533	7.91104	6.09366	3.52441
18483	231227_at	Transcribed locus		7.17047	7.97297	8.20743	6.46986	3.33473
19025	231879_at	collagen, type XII, alpha 1	COL12A1	7.07141	6.17008	6.70558	4.58798	4.33971
19095	231963_at	Homo sapiens, clone IMAGE:3869276, mRNA		11.0045	9.97763	10.2815	8.03038	4.76052
19142	232017_at	tight junction protein 2 (zona occludens 2)	TJP2	9.82492	9.39521	9.66555	7.28601	5.20371
20232	233310_at	CDNA FLJ34007 fis, clone FCBBF1000349		11.1222	9.80988	10.0995	5.33336	27.211
20330	233433_at	CDNA FLJ13810 fis, clone THYRO1000279		9.32887	8.20094	8.83464	6.22443	6.10593
20994	234276_at	MRNA; cDNA DKFZp586E151 (from clone DKFZp586E151)		5.68622	5.75382	6.13224	4.33471	3.47625
21637	235116_at	TNF receptor-associated factor 1	TRAF1	8.47886	7.74216	7.95609	6.22872	3.31124
21739	235229_at	Transcribed locus, strongly similar to XP_001102524.1 PREDICTED: similar to Olfactory receptor 2I1 [Macaca mulatta]		8.73429	10.1278	9.38151	6.15784	9.3416
21750	235242_at	CDNA FLJ41375 fis, clone BRCAN2007700		12.2477	12.0183	12.1819	10.0919	4.25745
22143	235670_at	Transcribed locus		8.05353	7.89597	8.29913	5.35073	7.71893
22625	236198_at	Transcribed locus		8.07948	7.50048	7.6708	4.65994	8.06045
23078	236685_at	Transcribed locus		9.03169	9.36911	8.99708	7.28705	3.27168
23518	237169_at	Transcribed locus		8.67457	9.4737	9.38583	5.73104	12.5951
24735	238537_at	Transcribed locus		7.66701	7.86782	8.24185	5.89293	5.09443
24763	238567_at	sphingosine-1-phosphate phosphotase 2	SGPP2	9.00413	9.27046	9.32178	6.83739	5.59598
24795	238605_at	nucleolar protein 4	NOL4	8.08215	7.9358	8.47784	6.37536	4.29447
24899	238725_at	Transcribed locus		10.4955	9.75557	10.3991	6.78308	12.2607
24991	238823_at	formin-like 3	FMNL3	8.82556	7.96088	8.49001	6.48937	4.00177
25111	238950_at	Transcribed locus		8.1174	8.61901	7.92357	5.44622	5.56874
25183	239031_at	somatostatin receptor 2	SSTR2	9.68171	8.59667	8.95286	6.89633	4.15985
25608	239486_at	Transcribed locus		9.1285	8.86326	9.07802	7.13669	3.8406
25703	239587_at	Transcribed locus		7.71991	7.208	7.77084	4.81412	7.76357
25755	239647_at	carbohydrate (chondroitin 4) sulfotransferase 13	CHST13	7.74802	7.75387	7.83723	5.26858	5.93254
27131	241163_at			8.98442	9.40617	9.34078	6.71505	6.17197
27323	241379_at	chromosome 2 open reading frame 13	C2orf13	6.09605	6.7234	6.60079	4.90041	3.24987
27376	241435_at			6.9292	7.18255	7.37538	5.73463	3.11828
28108	242326_at	collagen, type XXII, alpha 1	COL22A1	9.20163	9.14541	9.90458	7.40104	5.67075
28937	243301_at	collagen, type XXII, alpha 1	COL22A1	7.41886	7.19529	7.85679	5.65053	4.61477
29482	243905_at	hypothetical gene supported by BC040060	LOC387895	8.38429	7.40658	7.9566	3.3159	24.9454
29500	243931_at	Transcribed locus		10.3454	9.71048	10.3558	8.45231	3.74127
30270	244780_at	sphingosine-1-phosphate phosphotase 2	SGPP2	8.76486	8.71338	8.72205	5.01878	13.0255
30706	1553142_at	chromosome 13 open reading frame 31	C13orf31	6.13673	5.27136	6.07007	4.37691	3.23364
31290	1554526_at	olfactomedin 3	OLFM3	10.1312	5.57645	6.95318	4.3312	6.15594
33046	1559064_at	nucleoporin 153kDa	NUP153	9.09344	8.93982	8.86746	7.17807	3.2252
33579	1560359_at	Pelota homolog (Drosophila)	PELO	8.01902	8.64858	8.93721	5.58442	10.2162
33679	1560573_at	hypothetical gene supported by BC040060	LOC387895	10.0806	9.77728	10.1039	5.1509	30.9747
35614	1564807_at	CDNA clone IMAGE:4690950		5.34778	5.51953	5.70789	3.36609	5.06935
35851	1565863_at	Full length insert cDNA clone YR74F10		8.30901	8.32089	8.24511	5.22154	8.13177
37675	200887_s_at	signal transducer and activator of transcription 1, 91kDa	STAT1	12.0446	11.0932	11.8944	10.2445	3.1381
38054	201502_s_at	nuclear factor of kappa light polypeptide gene enhancer in B-cells inhibitor, alpha	NFKBIA	14.9812	14.4324	14.4898	10.4642	16.2861
38126	201631_s_at	immediate early response 3	IER3	12.516	13.0691	13.5156	8.93838	23.8719
38164	201693_s_at	early growth response 1	EGR1	11.1744	9.85727	10.5735	8.10776	5.52403
38165	201694_s_at	early growth response 1	EGR1	12.6826	12.0766	12.3352	10.2247	4.31829
38227	201798_s_at	fer-1-like 3, myoferlin (C. elegans)	FER1L3	8.35817	7.80653	8.17835	6.57987	3.02824
38267	201860_s_at	plasminogen activator, tissue	PLAT	12.7889	12.1243	12.4802	10.2848	4.5802
38521	202307_s_at	transporter 1, ATP-binding cassette, sub-family B (MDR/TAP)	TAP1	12.9006	11.2723	12.0578	9.52107	5.80264
38540	202340_x_at	nuclear receptor subfamily 4, group A, member 1	NR4A1	10.0203	10.2435	10.1274	7.60976	5.72629
38547	202350_s_at	matrilin 2	MATN2	9.65848	7.64964	8.96383	6.11931	7.18267
38643	202508_s_at	synaptosomal-associated protein, 25kDa	SNAP25	10.7875	10.4359	10.0432	5.58106	22.0416
38720	202637_s_at	intercellular adhesion molecule 1 (CD54), human rhinovirus receptor	ICAM1	10.9287	9.77446	10.5266	6.93021	12.095
38721	202638_s_at	intercellular adhesion molecule 1 (CD54), human rhinovirus receptor	ICAM1	11.2213	10.0526	10.7636	6.12716	24.8716
38725	202643_s_at	tumor necrosis factor, alpha-induced protein 3	TNFAIP3	11.0873	11.3991	11.4011	7.53618	14.5699
38726	202644_s_at	tumor necrosis factor, alpha-induced protein 3	TNFAIP3	12.6773	12.8237	12.7505	9.00413	13.4203
38832	202859_x_at	interleukin 8	IL8	9.38857	10.693	10.6994	6.09796	24.2755
38951	203065_s_at	caveolin 1, caveolae protein, 22kDa	CAV1	10.1734	9.44189	9.85077	7.51497	5.04831
39340	203828_s_at	interleukin 32	IL32	11.2842	11.4452	10.9453	3.55322	167.976
39361	203868_s_at	vascular cell adhesion molecule 1	VCAM1	13.6425	13.1862	13.6875	5.20074	358.729
39573	204326_x_at	metallothionein 1X	MT1X	10.2526	11.5291	12.0207	10.002	4.05233
39630	204446_s_at	arachidonate 5-lipoxygenase	ALOX5	8.68826	8.67961	9.19688	7.54783	3.13627
39652	204490_s_at	CD44 molecule (Indian blood group)	CD44	8.942	7.2568	8.46583	6.52904	3.82853
39708	204620_s_at	versican	VCAN	12.1482	12.3051	12.7036	11.0881	3.06414
39710	204622_x_at	nuclear receptor subfamily 4, group A, member 2	NR4A2	8.80383	9.1264	8.93925	7.16585	3.41859
39760	204745_x_at	metallothionein 1G	MT1G	10.2468	10.8256	11.084	9.10627	3.93873
39781	204780_s_at	Fas (TNF receptor superfamily, member 6)	FAS	11.7261	10.8604	11.1722	9.46228	3.27147
39782	204781_s_at	Fas (TNF receptor superfamily, member 6)	FAS	11.8566	10.6092	11.1953	9.21068	3.95756
39821	204870_s_at	proprotein convertase subtilisin/kexin type 2	PCSK2	11.5108	9.96693	10.9794	4.11526	116.492
39846	204908_s_at	B-cell CLL/lymphoma 3	BCL3	10.561	10.3221	10.3075	7.86675	5.42928
39899	205027_s_at	mitogen-activated protein kinase kinase kinase 8	MAP3K8	8.36081	9.20838	9.49134	4.18563	39.5529
39959	205157_s_at	keratin 17	KRT17	10.5886	9.09388	9.34331	6.30865	8.19452
39963	205173_x_at	CD58 molecule	CD58	12.3994	11.5427	12.2738	10.1999	4.21041
40003	205290_s_at	bone morphogenetic protein 2	BMP2	9.19957	8.92272	9.2038	4.46731	26.6579
40154	205671_s_at	major histocompatibility complex, class II, DO beta	HLA-DOB	10.0464	8.98535	9.55486	7.91373	3.1191
40241	205890_s_at	ubiquitin D	UBD	11.9929	12.8402	12.168	3.3159	462.109
40255	205932_s_at	msh homeobox 1	MSX1	12.8264	12.4727	12.911	10.5338	5.19524
40276	205992_s_at	interleukin 15	IL15	10.0691	8.72993	9.60364	5.40295	18.388
40286	206025_s_at	tumor necrosis factor, alpha-induced protein 6	TNFAIP6	10.0191	7.65868	7.8395	5.45036	5.23845
40287	206026_s_at	tumor necrosis factor, alpha-induced protein 6	TNFAIP6	10.6525	7.66057	8.24291	4.43171	14.0374
40291	206036_s_at	v-rel reticuloendotheliosis viral oncogene homolog (avian)	REL	10.7169	10.3859	10.5447	8.56253	3.95095
40297	206045_s_at	nucleolar protein 4	NOL4	7.51695	7.58642	8.15985	5.90252	4.78106
40688	207113_s_at	tumor necrosis factor (TNF superfamily, member 2)	TNF	7.72324	8.42243	8.70044	5.23757	11.0262
40713	207169_x_at	discoidin domain receptor family, member 1	DDR1	12.3282	12.487	12.8181	10.091	6.62091
40716	207173_x_at	cadherin 11, type 2, OB-cadherin (osteoblast)	CDH11	6.90828	6.74494	6.79114	4.93414	3.62254
40861	207535_s_at	nuclear factor of kappa light polypeptide gene enhancer in B-cells 2 (p49/p100)	NFKB2	11.7592	10.9397	10.869	7.45774	10.6385
40862	207536_s_at	tumor necrosis factor receptor superfamily, member 9	TNFRSF9	10.6975	10.4627	10.2455	6.69799	11.6929
40885	207574_s_at	growth arrest and DNA-damage-inducible, beta	GADD45B	11.0297	10.1456	10.4943	8.43825	4.15846
41294	208296_x_at	tumor necrosis factor, alpha-induced protein 8	TNFAIP8	10.9733	9.69038	10.7503	8.83645	3.76808
41455	208581_x_at	metallothionein 1X	MT1X	10.8465	12.0463	12.6645	9.8934	6.82647
41588	208779_x_at	discoidin domain receptor family, member 1	DDR1	12.3938	12.5118	12.8002	10.1733	6.17719
41690	208937_s_at	inhibitor of DNA binding 1, dominant negative helix-loop-helix protein	ID1	9.32363	10.1815	10.1132	8.38638	3.31
41850	209182_s_at	chromosome 10 open reading frame 10	C10orf10	9.63705	9.39754	9.50813	7.19614	4.96568
41851	209183_s_at	chromosome 10 open reading frame 10	C10orf10	10.9708	10.6493	10.9566	7.88967	8.37988
41867	209212_s_at	Kruppel-like factor 5 (intestinal)	KLF5	10.456	10.1734	10.4306	8.4672	3.89969
41904	209278_s_at	tissue factor pathway inhibitor 2	TFPI2	10.193	8.89824	12.8598	4.72605	280.874
41917	209304_x_at	growth arrest and DNA-damage-inducible, beta	GADD45B	9.83759	9.26439	9.52022	7.22862	4.89599
41918	209305_s_at	growth arrest and DNA-damage-inducible, beta	GADD45B	9.73852	8.88093	9.26928	7.23115	4.10713
42157	209774_x_at	chemokine (C-X-C motif) ligand 2	CXCL2	10.0729	13.0402	12.2634	5.78245	89.3243
42166	209788_s_at	endoplasmic reticulum aminopeptidase 1	ERAP1	10.0507	9.2007	9.788	7.20997	5.97124
42267	209969_s_at	signal transducer and activator of transcription 1, 91kDa	STAT1	8.65371	8.05255	8.45928	6.59621	3.63781
42411	210260_s_at	tumor necrosis factor, alpha-induced protein 8	TNFAIP8	11.3725	10.1625	11.2367	9.12372	4.32584
42462	210367_s_at	prostaglandin E synthase	PTGES	9.62412	9.12902	9.3881	7.14305	4.74054
42557	210538_s_at	baculoviral IAP repeat-containing 3	BIRC3	12.4163	11.4206	11.8395	5.76412	67.4315
42681	210749_x_at	discoidin domain receptor family, member 1	DDR1	12.3762	12.5065	12.7931	10.5204	4.83253
42741	210827_s_at	E74-like factor 3 (ets domain transcription factor, epithelial-specific )	ELF3	6.99429	9.68934	8.825	6.25487	5.93863
42887	211031_s_at	CAP-GLY domain containing linker protein 2	CLIP2	9.51029	8.67447	9.3805	7.44053	3.83698
43266	211571_s_at	versican	VCAN	10.4509	10.3127	11.0236	9.12621	3.72541
43403	211744_s_at	CD58 molecule	CD58	11.2239	10.2588	11.1869	8.95654	4.69254
43658	212185_x_at	metallothionein 2A	MT2A	12.0931	13.1778	13.642	10.8934	6.72065
43677	212236_x_at	keratin 17	KRT17	10.9835	9.71708	9.93626	7.80428	4.38319
43695	212285_s_at	agrin	AGRN	10.1194	9.7969	10.3276	8.55255	3.4224
43793	212671_s_at	major histocompatibility complex, class II, DQ alpha 1 /// major histocompatibility complex, class II, DQ alpha 2 /// similar to HLA class II histocompatibility antigen, DQ(1) alpha chain precursor (DC-4 alpha chain)	HLA-DQA1 /// HLA-DQA2 /// LOC731682	8.11333	7.5713	7.8998	5.81615	4.23878
43977	213293_s_at	tripartite motif-containing 22	TRIM22	10.5035	9.4058	10.4757	7.24031	9.41767
44058	213524_s_at	G0/G1switch 2	G0S2	11.081	10.1847	10.2436	8.2202	4.06549
44703	214974_x_at	chemokine (C-X-C motif) ligand 5	CXCL5	5.26117	7.3446	6.73605	4.3867	5.09595
44880	215485_s_at	intercellular adhesion molecule 1 (CD54), human rhinovirus receptor	ICAM1	8.49674	8.10211	8.2806	6.57223	3.26791
44969	215719_x_at	Fas (TNF receptor superfamily, member 6)	FAS	10.7483	9.51378	10.1869	8.50496	3.20859
45171	216248_s_at	nuclear receptor subfamily 4, group A, member 2	NR4A2	8.21334	8.9097	8.59373	6.59712	3.99061
45216	216336_x_at	metallothionein 1M	MT1M	8.84556	9.72165	10.2358	7.78098	5.48249
45328	216598_s_at	chemokine (C-C motif) ligand 2	CCL2	9.22209	10.6585	9.98479	4.36184	49.2807
45455	216942_s_at	CD58 molecule	CD58	11.3103	10.4704	11.285	8.79695	5.61007
45563	217165_x_at	metallothionein 1F	MT1F	9.3327	10.6133	11.0293	8.7255	4.9377
45660	217371_s_at	interleukin 15	IL15	8.25676	6.91753	7.79853	4.59483	9.21319
45699	217455_s_at	somatostatin receptor 2	SSTR2	10.248	8.27097	9.32105	4.68884	24.799
45982	218087_s_at	sorbin and SH3 domain containing 1	SORBS1	10.4894	9.59014	9.75808	8.03349	3.30486
46106	218330_s_at	neuron navigator 2	NAV2	11.2224	9.79675	10.7035	8.67148	4.08986
46293	218747_s_at	TAP binding protein-like	TAPBPL	7.25666	6.7859	7.11765	5.04068	4.2192
46525	219316_s_at	feline leukemia virus subgroup C cellular receptor family, member 2	FLVCR2	9.33646	9.05486	9.67886	6.80934	7.30822
46877	220445_s_at	CSAG family, member 3A /// CSAG family, member 3B	CSAG3A /// CSAG3B	13.1223	12.5272	13.3541	3.45305	956.148
47080	220975_s_at	C1q and tumor necrosis factor related protein 1	C1QTNF1	9.59678	9.35777	9.43425	7.80373	3.09625
47091	220987_s_at	chromosome 11 open reading frame 17 /// NUAK family, SNF1-like kinase, 2	C11orf17 /// NUAK2	10.8066	10.5842	10.9132	7.68518	9.36968
47366	221489_s_at	sprouty homolog 4 (Drosophila)	SPRY4	7.30733	7.45398	7.90259	5.81379	4.25394
47589	221903_s_at	cylindromatosis (turban tumor syndrome)	CYLD	10.7142	9.67827	10.274	8.1248	4.43594
47783	222314_x_at	eosinophil granule ontogeny	EGO	8.07901	7.09298	7.70809	4.72889	7.88549
47876	222513_s_at	sorbin and SH3 domain containing 1	SORBS1	8.81182	7.72582	8.44758	6.6638	3.44327
48260	223217_s_at	nuclear factor of kappa light polypeptide gene enhancer in B-cells inhibitor, zeta	NFKBIZ	10.1354	11.6818	11.2323	8.51083	6.59554
48261	223218_s_at	nuclear factor of kappa light polypeptide gene enhancer in B-cells inhibitor, zeta	NFKBIZ	10.6738	12.256	11.8652	9.31532	5.85582
48408	223574_x_at	protein phosphatase 2 (formerly 2A), regulatory subunit B, gamma isoform	PPP2R2C	10.6319	7.68566	9.01881	6.26013	6.76777
48759	224374_s_at	elastin microfibril interfacer 2	EMILIN2	9.98234	9.42896	9.64669	7.50158	4.42326
49310	227404_s_at	Early growth response 1	EGR1	14.342	13.2381	13.575	10.9273	6.2668
49365	227850_x_at	CDC42 effector protein (Rho GTPase binding) 5	CDC42EP5	9.20476	8.8237	8.87221	5.69891	9.02108
49423	228128_x_at	pregnancy-associated plasma protein A, pappalysin 1	PAPPA	7.58294	5.69041	5.88733	4.24748	3.11633
49436	228194_s_at	sortilin-related VPS10 domain containing receptor 1	SORCS1	8.86408	7.04637	7.46485	5.80215	3.16609
49749	230104_s_at	tubulin polymerization promoting protein	TPPP	10.5956	10.5682	10.4418	8.44046	4.00363
49793	230383_x_at	Transcribed locus		8.08749	7.69473	8.02057	6.23344	3.45128
51110	240161_s_at	Cell division cycle 20 homolog B (S. cerevisiae)	CDC20B	8.95677	9.46433	8.27565	4.90756	10.3251
51766	1552496_a_at	cordon-bleu homolog (mouse)	COBL	8.07953	7.85539	7.84483	5.56335	4.86176
52390	1554524_a_at	olfactomedin 3	OLFM3	9.95673	6.47918	7.48159	4.06874	10.6505
52655	1555355_a_at	v-ets erythroblastosis virus E26 oncogene homolog 1 (avian)	ETS1	6.07237	6.21272	6.07794	4.41288	3.17127
52727	1555565_s_at	TAP binding protein (tapasin)	TAPBP	8.97697	8.78018	8.91966	6.89711	4.06301
53000	1556378_a_at	hypothetical gene supported by AK127288; AY343901	LOC440896	10.5289	6.50812	6.93501	4.55552	5.20353
53073	1556629_a_at	Synaptosomal-associated protein, 25kDa	SNAP25	7.52349	7.78405	7.58042	4.64241	7.66353
53360	1557905_s_at	CD44 molecule (Indian blood group)	CD44	8.53273	7.06481	8.4832	6.69887	3.44458
54581	1570253_a_at	Ras homolog enriched in brain like 1	RHEBL1	8.91839	8.09413	8.53102	6.55177	3.94288

## Sheet: sorting Flag-Tax UPREGULAT 293T
Gene Row (Double-click)	Probe set	Gene symbol	Description	T1	T2	T3	V	FoldDiff	SORTING		UPREGULATED
10704	220358_at	BATF3	basic leucine zipper transcription factor, ATF-like 3	10.5138	8.84682	8.8577	8.37271	4.41086	1		Tax 1 = 1
40163	205690_s_at	BUD31	BUD31 homolog (S. cerevisiae)	13.0757	12.2052	11.9507	11.4868	3.00826	1		Tax 2 = 2
6020	212560_at	C11orf32	chromosome 11 open reading frame 32	10.5513	10.0889	10.33	8.8407	3.27301	1		Tax 3 = 3
47590	221912_s_at	CCDC28B	coiled-coil domain containing 28B	10.6317	9.31627	9.60579	8.94914	3.20988	1		Tax1 & 2 = 4
21	266_s_at	CD24	CD24 molecule	8.00004	7.44266	7.57664	6.2258	3.42058	1		Tax1 & 3 = 5
39956	205153_s_at	CD40	CD40 molecule, TNF receptor superfamily member 5	10.7826	9.57892	9.6365	8.36416	5.34578	1		Tax2 & 3 = 6
7728	215346_at	CD40	CD40 molecule, TNF receptor superfamily member 5	10.7566	9.07062	9.60341	8.11095	6.25795	1		Tax 1 & 2 & 3 = 7
11714	222292_at	CD40	CD40 molecule, TNF receptor superfamily member 5	8.6535	7.5771	8.16947	6.79963	3.61469	1
86	35150_at	CD40	CD40 molecule, TNF receptor superfamily member 5	11.4354	10.2278	10.6455	9.36482	4.2007	1
31287	1554519_at	CD80	CD80 molecule	7.41888	6.06121	6.22076	5.05687	5.14086	1
14095	226056_at	CDGAP	Cdc42 GTPase-activating protein	9.22168	8.20711	8.55544	7.32243	3.73019	1
44006	213375_s_at	CG018	hypothetical gene CG018	10.2715	8.8386	9.55156	8.27172	3.99953	1
2464	204971_at	CSTA	cystatin A (stefin A)	10.1156	8.90254	8.48656	7.39521	6.59028	1
15077	227180_at	ELOVL7	ELOVL family member 7, elongation of long chain fatty acids (yeast)	11.0652	9.5284	9.75066	9.07471	3.97361	1
15440	227609_at	EPSTI1	epithelial stromal interaction 1 (breast)	8.83406	7.09157	7.58776	6.66431	4.49945	1
45919	217966_s_at	FAM129A	family with sequence similarity 129, member A	8.89227	8.25485	8.35539	6.95315	3.83472	1
45920	217967_s_at	FAM129A	family with sequence similarity 129, member A	10.1619	9.58291	9.69925	8.56128	3.03282	1
1497	203088_at	FBLN5	fibulin 5	10.4178	7.96359	9.00132	7.73177	6.43549	1
38788	202766_s_at	FBN1	fibrillin 1	9.17036	7.67833	7.83503	6.94522	4.67556	1
26990	241009_at	FOXN4	forkhead box N4	9.43632	8.37269	8.30099	7.83147	3.04164	1
38084	201564_s_at	FSCN1	fascin homolog 1, actin-bundling protein (Strongylocentrotus purpuratus)	10.3378	8.2646	8.77523	8.66339	3.1918	1
42811	210933_s_at	FSCN1	fascin homolog 1, actin-bundling protein (Strongylocentrotus purpuratus)	10.0334	7.08551	7.80532	8.24215	3.4611	1
39213	203592_s_at	FSTL3	follistatin-like 3 (secreted glycoprotein)	11.7611	8.15522	8.79427	8.48213	9.70676	1
41558	208729_x_at	HLA-B	major histocompatibility complex, class I, B	13.694	12.6834	13.0059	11.4359	4.78364	1
43545	211911_x_at	HLA-B	major histocompatibility complex, class I, B	13.6893	12.8832	13.0518	12.0805	3.05007	1
44508	214459_x_at	HLA-C	major histocompatibility complex, class I, C	14.0621	13.1872	13.3128	12.4284	3.10304	1
41609	208812_x_at	HLA-C /// LOC732037	major histocompatibility complex, class I, C /// similar to major histocompatibility complex, class I, C	14.6095	14.0998	14.122	13.0113	3.02763	1
39793	204806_x_at	HLA-F	major histocompatibility complex, class I, F	12.0678	11.2831	11.3387	10.4545	3.05953	1
47581	221875_x_at	HLA-F	major histocompatibility complex, class I, F	12.531	11.8516	11.9987	10.839	3.23107	1
43233	211529_x_at	HLA-G	major histocompatibility complex, class I, G	13.3732	12.3447	12.4794	11.1743	4.59139	1
784	201422_at	IFI30	interferon, gamma-inducible protein 30	10.5974	9.21081	9.46125	8.81326	3.44411	1
3471	206618_at	IL18R1	interleukin 18 receptor 1	8.51336	8.2855	8.29579	6.75417	3.38508	1
14205	226189_at	ITGB8	integrin, beta 8	8.33119	6.50387	7.38936	6.25151	4.22713	1
18970	231807_at	KIAA1217	KIAA1217	9.02574	8.47725	8.64219	7.39463	3.09751	1
2815	205569_at	LAMP3	lysosomal-associated membrane protein 3	9.37854	8.12798	8.32733	6.80753	5.94225	1
304	51158_at	LOC400451	hypothetical gene supported by AK075564; BC060873	8.38074	8.05934	8.08144	6.71493	3.17292	1
17805	230433_at	LOC729970	hypothetical protein LOC729970	9.6201	8.72756	8.75119	7.78501	3.56794	1
13514	225380_at	LOC91461	hypothetical protein BC007901	11.4967	10.0544	10.6812	9.56545	3.81393	1
5425	211018_at	LSS	lanosterol synthase (2,3-oxidosqualene-lanosterol cyclase)	8.54335	7.91858	8.07181	6.82243	3.29647	1
51743	1552439_s_at	MEGF11	multiple EGF-like-domains 11	9.08584	8.2295	8.53704	7.31695	3.40792	1
1647	203414_at	MMD	monocyte to macrophage differentiation-associated	12.5129	11.4125	11.8472	10.7719	3.34285	1
17082	229568_at	MOBKL2B	MOB1, Mps One Binder kinase activator-like 2B (yeast)	9.94999	9.75756	9.69177	8.35352	3.02402	1
38934	203037_s_at	MTSS1	metastasis suppressor 1	10.7416	9.79274	10.0729	8.84812	3.7152	1
7155	214440_at	NAT1	N-acetyltransferase 1 (arylamine N-acetyltransferase)	10.3507	8.36978	8.74837	8.53149	3.529	1
13010	224771_at	NAV1	neuron navigator 1	9.38109	8.34209	8.53807	7.77075	3.05324	1
15136	227249_at	NDE1	NudE nuclear distribution gene E homolog 1 (A. nidulans)	12.6841	11.5482	11.8352	10.9484	3.33046	1
9041	217585_at	NEBL	nebulette	6.79757	6.28418	5.45821	5.14051	3.15373	1
1474	203045_at	NINJ1	ninjurin 1	11.7392	10.8434	11.0574	10.0025	3.33277	1
47225	221210_s_at	NPL	N-acetylneuraminate pyruvate lyase (dihydrodipicolinate synthase)	9.05943	8.06591	8.52181	7.30667	3.37003	1
19014	231867_at	ODZ2	odz, odd Oz/ten-m homolog 2 (Drosophila)	9.50574	7.96247	7.94285	7.35988	4.42556	1
3684	206935_at	PCDH8	protocadherin 8	6.20477	4.66871	4.5295	4.26101	3.84707	1
25571	239443_at	PCDHB6	protocadherin beta 6	6.21739	5.63751	4.98636	4.50366	3.28008	1
1394	202861_at	PER1	period homolog 1 (Drosophila)	10.2833	9.72101	9.46154	8.4922	3.46069	1
42170	209803_s_at	PHLDA2	pleckstrin homology-like domain, family A, member 2	9.40698	8.62468	8.49688	7.65897	3.35895	1
10284	219742_at	PRR7	proline rich 7 (synaptic)	9.95043	9.0128	8.57697	8.20324	3.35704	1
38204	201762_s_at	PSME2	proteasome (prosome, macropain) activator subunit 2 (PA28 beta)	13.0467	12.2454	12.5664	11.1201	3.80166	1
51891	1552848_a_at	PTCHD1	patched domain containing 1	9.77411	7.46286	7.54804	6.23726	11.6064	1
2828	205590_at	RASGRP1	RAS guanyl releasing protein 1 (calcium and DAG-regulated)	7.82773	7.07147	7.21321	5.9512	3.67191	1
12213	223322_at	RASSF5	Ras association (RalGDS/AF-6) domain family 5	10.4733	9.22704	9.39806	8.72218	3.3661	1
41783	209071_s_at	RGS5	regulator of G-protein signaling 5	9.16939	8.47096	8.58443	7.5128	3.1527	1
22776	236359_at	SCN4B	sodium channel, voltage-gated, type IV, beta	10.5321	9.29255	9.49277	8.78413	3.35886	1
14090	226051_at	SELM	selenoprotein M	12.3675	11.6942	11.7172	10.6098	3.38159	1
2927	205751_at	SH3GL2	SH3-domain GRB2-like 2	10.2074	9.25222	9.53453	8.45962	3.35832	1
45868	217859_s_at	SLC39A9	solute carrier family 39 (zinc transporter), member 9	8.10316	6.89876	7.54301	6.44903	3.14733	1
11806	222445_at	SLC39A9	solute carrier family 39 (zinc transporter), member 9	12.6803	11.8324	12.0099	11.0452	3.10603	1
46588	219511_s_at	SNCAIP	synuclein, alpha interacting protein (synphilin)	8.79607	7.96379	8.48817	6.99958	3.47374	1
1703	203509_at	SORL1	sortilin-related receptor, L(DLR class) A repeats-containing	10.548	10.2186	10.2643	8.95731	3.01189	1
49246	226913_s_at	SOX8	SRY (sex determining region Y)-box 8	9.41488	8.16397	8.38092	7.73527	3.20341	1
12544	223876_at	SPATA16	spermatogenesis associated 16	7.0873	6.24441	5.73033	5.25361	3.56448	1
39180	203530_s_at	STX4	syntaxin 4	11.9082	11.4227	11.2181	10.3083	3.03129	1
22658	236232_at	STX4	Syntaxin 4	8.10537	7.60664	7.48675	6.44384	3.16352	1
49348	227703_s_at	SYTL4	synaptotagmin-like 4 (granuphilin-a)	9.95439	9.08599	9.54605	8.15419	3.48269	1
17771	230394_at	TCP10L	t-complex 10 (mouse)-like	7.22534	6.73089	6.26639	5.29705	3.80604	1
2489	205016_at	TGFA	transforming growth factor, alpha	8.87202	7.02129	7.8978	6.79577	4.2171	1
6393	213096_at	TMCC2	transmembrane and coiled-coil domain family 2	10.2542	9.70999	9.99354	8.64834	3.04383	1
13120	224916_at	TMEM173	transmembrane protein 173	8.96009	8.01902	8.04188	7.19503	3.39888	1
13131	224929_at	TMEM173	transmembrane protein 173	10.2516	8.65149	9.09998	8.32956	3.78951	1
21526	234994_at	TMEM200A	transmembrane protein 200A	7.42905	5.63754	6.1242	5.84221	3.00391	1
40817	207426_s_at	TNFSF4	tumor necrosis factor (ligand) superfamily, member 4 (tax-transcriptionally activated glycoprotein 1, 34kDa)	8.5737	7.19741	7.24237	6.48356	4.25789	1
15206	227329_at	ZBTB46	zinc finger and BTB domain containing 46	9.25251	8.60575	8.61642	7.48207	3.41158	1
15231	227358_at	ZBTB46	zinc finger and BTB domain containing 46	9.27506	8.41546	8.6637	7.57793	3.24255	1
10143	219540_at	ZNF267	zinc finger protein 267	11.0318	10.475	10.8541	9.33445	3.24307	1
32994	1558938_at		Homo sapiens, clone IMAGE:5222953, mRNA	8.31815	8.1624	7.9201	6.72459	3.01793	1
33639	1560495_at		CDNA clone IMAGE:5729277	6.22479	5.96522	5.73316	4.63464	3.01081	1
34447	1562053_at		CDNA clone IMAGE:5267797	7.21033	6.42606	6.88305	5.35373	3.62153	1
35614	1564807_at		CDNA clone IMAGE:4690950	5.34778	5.51953	5.70789	3.36609	3.94955	1
35851	1565863_at		Full length insert cDNA clone YR74F10	8.30901	8.32089	8.24511	5.22154	8.50004	1
15196	227318_at		CDNA FLJ39162 fis, clone OCBBF2002376	10.6408	10.1288	10.009	8.80114	3.57928	1
18019	230683_at		CDNA: FLJ20892 fis, clone ADKA03430	7.61277	7.04535	7.0526	5.61562	3.99211	1
20631	233820_at		CDNA: FLJ22542 fis, clone HSI00196	8.22785	7.62556	7.54998	6.31517	3.76508	1
22711	236289_at		Transcribed locus	8.58206	6.87772	6.96904	6.24265	5.06096	1
27364	241421_at		Transcribed locus	6.86384	6.01582	5.72734	5.27809	3.00164	1
28220	242464_at		Transcribed locus	5.96751	5.46861	5.42782	4.05705	3.75929	1
29431	243850_at		Transcribed locus	7.11843	6.64938	6.56839	5.46495	3.14592	1
7276	214636_at	CALCB	calcitonin-related polypeptide, beta	11.1984	13.1625	12.3169	10.9754	4.55405	2
1866	203854_at	CFI	complement factor I	8.05775	8.71341	7.95297	7.11519	3.0277	2
32003	1556348_at	HEATR1	HEAT repeat containing 1	4.91573	6.06025	5.31999	4.21445	3.59452	2
41014	207826_s_at	ID3	inhibitor of DNA binding 3, dominant negative helix-loop-helix protein	9.85526	10.3797	10.1068	8.78373	3.02294	2
49977	231658_x_at	LOC651600	similar to ribosomal protein L36	5.60628	7.06306	5.5895	4.93092	4.38367	2
3350	206408_at	LRRTM2	leucine rich repeat transmembrane neuronal 2	8.44749	9.04538	8.41461	7.11732	3.80543	2
13484	225344_at	NCOA7	nuclear receptor coactivator 7	11.7639	12.7969	12.3384	10.9238	3.66334	2
6419	213131_at	OLFM1	olfactomedin 1	8.16966	8.78185	8.22672	7.17067	3.05502	2
9145	217738_at	PBEF1	pre-B-cell colony enhancing factor 1	11.1072	12.5268	12.0573	10.7787	3.35923	2
45796	217739_s_at	PBEF1	pre-B-cell colony enhancing factor 1	11.541	12.6777	12.0214	10.7771	3.73376	2
28932	243296_at	PBEF1	Pre-B-cell colony enhancing factor 1	9.27823	10.4994	9.72271	8.59018	3.75619	2
7261	214617_at	PRF1	perforin 1 (pore forming protein)	7.42711	7.63892	7.06215	5.90362	3.32949	2
51909	1552900_a_at	RP4-662A9.2	hypothetical protein MGC34034	5.82901	6.62189	5.88978	4.51856	4.297	2
35614	1564807_at		CDNA clone IMAGE:4690950	5.34778	5.51953	5.70789	3.36609	4.44887	2
35851	1565863_at		Full length insert cDNA clone YR74F10	8.30901	8.32089	8.24511	5.22154	8.57033	2
5938	212444_at		CDNA clone IMAGE:6025865	8.73073	10.5434	9.06251	7.64803	7.44014	2
22903	236495_at		Transcribed locus	6.36199	7.04124	6.06227	5.00377	4.10525	2
50968	238531_x_at		Transcribed locus, strongly similar to XP_001102524.1 PREDICTED: similar to Olfactory receptor 2I1 [Macaca mulatta]	7.08391	7.87065	7.29704	5.77042	4.28778	2
30175	244677_at		Transcribed locus	7.82061	8.24732	7.48362	6.57568	3.18577	2
43695	212285_s_at	AGRN	agrin	10.1194	9.7969	10.3276	8.55255	3.4224	3
39630	204446_s_at	ALOX5	arachidonate 5-lipoxygenase	8.68826	8.67961	9.19688	7.54783	3.13627	3
4666	209189_at	FOS	v-fos FBJ murine osteosarcoma viral oncogene homolog	8.59717	9.08478	9.5555	7.81593	3.33936	3
1481	203066_at	GALNAC4S-6ST	B cell RAG associated protein	11.0581	10.7655	11.3906	9.57157	3.52839	3
1132	202270_at	GBP1	guanylate binding protein 1, interferon-inducible, 67kDa	6.43018	5.8068	7.08083	5.11192	3.91472	3
6854	213832_at	KCND3	potassium voltage-gated channel, Shal-related subfamily, member 3	7.422	7.97543	8.3088	6.64397	3.17076	3
14475	226499_at	NRARP	Notch-regulated ankyrin repeat protein	11.5556	11.0676	11.7015	10.0927	3.04998	3
9265	217996_at	PHLDA1	pleckstrin homology-like domain, family A, member 1	7.77348	7.83194	9.58689	6.78257	6.98529	3
9266	217997_at	PHLDA1	pleckstrin homology-like domain, family A, member 1	6.62383	6.57597	8.4812	6.3332	4.43213	3
39708	204620_s_at	VCAN	versican	12.1482	12.3051	12.7036	11.0881	3.06414	3
43266	211571_s_at	VCAN	versican	10.4509	10.3127	11.0236	9.12621	3.72541	3
7271	214631_at	ZBTB33	zinc finger and BTB domain containing 33	5.7235	5.67487	7.03834	5.35702	3.20721	3
1726	203556_at	ZHX2	zinc fingers and homeoboxes 2	11.0957	10.9002	11.2621	9.51527	3.35611	3
35614	1564807_at		CDNA clone IMAGE:4690950	5.34778	5.51953	5.70789	3.36609	5.06935	3
35851	1565863_at		Full length insert cDNA clone YR74F10	8.30901	8.32089	8.24511	5.22154	8.13177	3
11995	222877_at		CDNA: FLJ21027 fis, clone CAE07110	7.32894	7.51039	7.63055	5.98497	3.12874	3
20994	234276_at		MRNA; cDNA DKFZp586E151 (from clone DKFZp586E151)	5.68622	5.75382	6.13224	4.33471	3.47625	3
27376	241435_at			6.9292	7.18255	7.37538	5.73463	3.11828	3
13662	225557_at	AXUD1	AXIN1 up-regulated 1	10.8232	10.4958	10.4198	8.90295	3.78497	4
13662	225557_at	AXUD1	AXIN1 up-regulated 1	10.8232	10.4958	10.4198	8.90295	3.01638	4
37770	201041_s_at	DUSP1	dual specificity phosphatase 1	12.2371	12.373	11.9901	10.5895	3.13316	4
37770	201041_s_at	DUSP1	dual specificity phosphatase 1	12.2371	12.373	11.9901	10.5895	3.44251	4
1049	202081_at	IER2	immediate early response 2	13.6738	13.2957	13.0575	11.4892	4.54607	4
1049	202081_at	IER2	immediate early response 2	13.6738	13.2957	13.0575	11.4892	3.4981	4
5537	211516_at	IL5RA	interleukin 5 receptor, alpha	5.52713	5.60181	4.7467	3.87129	3.15107	4
5537	211516_at	IL5RA	interleukin 5 receptor, alpha	5.52713	5.60181	4.7467	3.87129	3.31847	4
11442	221796_at	NTRK2	neurotrophic tyrosine kinase, receptor, type 2	9.01228	7.33635	6.85513	5.67836	10.0835	4
11442	221796_at	NTRK2	neurotrophic tyrosine kinase, receptor, type 2	9.01228	7.33635	6.85513	5.67836	3.15577	4
7021	214159_at	PLCE1	Phospholipase C, epsilon 1	5.76294	5.87549	5.45719	4.07474	3.22254	4
7021	214159_at	PLCE1	Phospholipase C, epsilon 1	5.76294	5.87549	5.45719	4.07474	3.48401	4
29708	244162_at		Transcribed locus	5.60225	5.98143	4.18426	3.98522	3.06743	4
29708	244162_at		Transcribed locus	5.60225	5.98143	4.18426	3.98522	3.98951	4
30706	1553142_at	C13orf31	chromosome 13 open reading frame 31	6.13673	5.27136	6.07007	4.37691	3.38656	5
30706	1553142_at	C13orf31	chromosome 13 open reading frame 31	6.13673	5.27136	6.07007	4.37691	3.23364	5
47080	220975_s_at	C1QTNF1	C1q and tumor necrosis factor related protein 1	9.59678	9.35777	9.43425	7.80373	3.46547	5
47080	220975_s_at	C1QTNF1	C1q and tumor necrosis factor related protein 1	9.59678	9.35777	9.43425	7.80373	3.09625	5
2409	204865_at	CA3	carbonic anhydrase III, muscle specific	6.03173	5.11372	5.82113	3.67544	5.12052	5
2409	204865_at	CA3	carbonic anhydrase III, muscle specific	6.03173	5.11372	5.82113	3.67544	4.42504	5
16359	228705_at	CAPN12	calpain 12	9.07089	7.76099	8.23276	6.29151	6.86557	5
16359	228705_at	CAPN12	calpain 12	9.07089	7.76099	8.23276	6.29151	3.84038	5
41548	208711_s_at	CCND1	cyclin D1	8.75796	7.87549	8.17954	7.04728	3.27315	5
4496	208712_at	CCND1	cyclin D1	9.69517	8.66233	9.27083	7.65406	4.11562	5
4496	208712_at	CCND1	cyclin D1	9.69517	8.66233	9.27083	7.65406	3.06688	5
53360	1557905_s_at	CD44	CD44 molecule (Indian blood group)	8.53273	7.06481	8.4832	6.69887	3.5649	5
53360	1557905_s_at	CD44	CD44 molecule (Indian blood group)	8.53273	7.06481	8.4832	6.69887	3.44458	5
39652	204490_s_at	CD44	CD44 molecule (Indian blood group)	8.942	7.2568	8.46583	6.52904	5.32566	5
39652	204490_s_at	CD44	CD44 molecule (Indian blood group)	8.942	7.2568	8.46583	6.52904	3.82853	5
42186	209835_x_at	CD44	CD44 molecule (Indian blood group)	8.5986	7.16345	8.20731	6.72039	3.67619	5
42805	210916_s_at	CD44	CD44 molecule (Indian blood group)	8.47042	7.26381	7.87419	6.4143	4.15866	5
43595	212014_x_at	CD44	CD44 molecule (Indian blood group)	8.22248	6.59545	7.69544	6.45861	3.39608	5
5666	212063_at	CD44	CD44 molecule (Indian blood group)	10.5768	8.40694	10.018	8.58279	3.98337	5
6553	213317_at	CLIC5	chloride intracellular channel 5	8.63289	6.31752	7.18811	5.33428	9.83967	5
6553	213317_at	CLIC5	chloride intracellular channel 5	8.63289	6.31752	7.18811	5.33428	3.61458	5
42887	211031_s_at	CLIP2	CAP-GLY domain containing linker protein 2	9.51029	8.67447	9.3805	7.44053	4.19817	5
42887	211031_s_at	CLIP2	CAP-GLY domain containing linker protein 2	9.51029	8.67447	9.3805	7.44053	3.83698	5
8729	217028_at	CXCR4	chemokine (C-X-C motif) receptor 4	11.5242	9.67905	10.8177	8.29248	9.39387	5
8729	217028_at	CXCR4	chemokine (C-X-C motif) receptor 4	11.5242	9.67905	10.8177	8.29248	5.75673	5
6536	213295_at	CYLD	cylindromatosis (turban tumor syndrome)	11.3893	10.5297	11.1135	9.41131	3.93941	5
6536	213295_at	CYLD	cylindromatosis (turban tumor syndrome)	11.3893	10.5297	11.1135	9.41131	3.2539	5
47589	221903_s_at	CYLD	cylindromatosis (turban tumor syndrome)	10.7142	9.67827	10.274	8.1248	6.01869	5
47589	221903_s_at	CYLD	cylindromatosis (turban tumor syndrome)	10.7142	9.67827	10.274	8.1248	4.43594	5
11513	221905_at	CYLD	cylindromatosis (turban tumor syndrome)	9.88652	9.04275	9.32984	7.72638	4.46958	5
11513	221905_at	CYLD	cylindromatosis (turban tumor syndrome)	9.88652	9.04275	9.32984	7.72638	3.03871	5
189	39582_at	CYLD	cylindromatosis (turban tumor syndrome)	10.5441	9.88807	10.3265	8.36003	4.54427	5
189	39582_at	CYLD	cylindromatosis (turban tumor syndrome)	10.5441	9.88807	10.3265	8.36003	3.90811	5
2713	205399_at	DCLK1	doublecortin-like kinase 1	10.1817	9.03561	9.49387	7.86568	4.97967	5
2713	205399_at	DCLK1	doublecortin-like kinase 1	10.1817	9.03561	9.49387	7.86568	3.09125	5
7693	215303_at	DCLK1	doublecortin-like kinase 1	7.97912	6.93503	7.10246	5.80492	4.51335	5
17271	229800_at	DCLK1	Doublecortin-like kinase 1	10.8499	9.98199	10.4713	9.26454	3.00093	5
18257	230962_at	DCLK1	doublecortin-like kinase 1	7.2746	6.12338	6.40177	5.00575	4.81939	5
39781	204780_s_at	FAS	Fas (TNF receptor superfamily, member 6)	11.7261	10.8604	11.1722	9.46228	4.80275	5
39781	204780_s_at	FAS	Fas (TNF receptor superfamily, member 6)	11.7261	10.8604	11.1722	9.46228	3.27147	5
39782	204781_s_at	FAS	Fas (TNF receptor superfamily, member 6)	11.8566	10.6092	11.1953	9.21068	6.25873	5
39782	204781_s_at	FAS	Fas (TNF receptor superfamily, member 6)	11.8566	10.6092	11.1953	9.21068	3.95756	5
44969	215719_x_at	FAS	Fas (TNF receptor superfamily, member 6)	10.7483	9.51378	10.1869	8.50496	4.73499	5
44969	215719_x_at	FAS	Fas (TNF receptor superfamily, member 6)	10.7483	9.51378	10.1869	8.50496	3.20859	5
45174	216252_x_at	FAS	Fas (TNF receptor superfamily, member 6)	9.81671	8.55579	9.35074	7.92125	3.72041	5
38227	201798_s_at	FER1L3	fer-1-like 3, myoferlin (C. elegans)	8.35817	7.80653	8.17835	6.57987	3.43022	5
38227	201798_s_at	FER1L3	fer-1-like 3, myoferlin (C. elegans)	8.35817	7.80653	8.17835	6.57987	3.02824	5
40154	205671_s_at	HLA-DOB	major histocompatibility complex, class II, DO beta	10.0464	8.98535	9.55486	7.91373	4.38531	5
40154	205671_s_at	HLA-DOB	major histocompatibility complex, class II, DO beta	10.0464	8.98535	9.55486	7.91373	3.1191	5
11604	222062_at	IL27RA	interleukin 27 receptor, alpha	9.17364	8.96804	9.53511	7.4469	3.30979	5
11604	222062_at	IL27RA	interleukin 27 receptor, alpha	9.17364	8.96804	9.53511	7.4469	4.2522	5
3727	207008_at	IL8RB	interleukin 8 receptor, beta	8.72412	5.92584	6.86823	4.92153	13.9538	5
3727	207008_at	IL8RB	interleukin 8 receptor, beta	8.72412	5.92584	6.86823	4.92153	3.85492	5
38547	202350_s_at	MATN2	matrilin 2	9.65848	7.64964	8.96383	6.11931	11.6251	5
38547	202350_s_at	MATN2	matrilin 2	9.65848	7.64964	8.96383	6.11931	7.18267	5
46106	218330_s_at	NAV2	neuron navigator 2	11.2224	9.79675	10.7035	8.67148	5.86004	5
46106	218330_s_at	NAV2	neuron navigator 2	11.2224	9.79675	10.7035	8.67148	4.08986	5
49423	228128_x_at	PAPPA	pregnancy-associated plasma protein A, pappalysin 1	7.58294	5.69041	5.88733	4.24748	10.0942	5
49423	228128_x_at	PAPPA	pregnancy-associated plasma protein A, pappalysin 1	7.58294	5.69041	5.88733	4.24748	3.11633	5
48408	223574_x_at	PPP2R2C	protein phosphatase 2 (formerly 2A), regulatory subunit B, gamma isoform	10.6319	7.68566	9.01881	6.26013	20.7035	5
48408	223574_x_at	PPP2R2C	protein phosphatase 2 (formerly 2A), regulatory subunit B, gamma isoform	10.6319	7.68566	9.01881	6.26013	6.76777	5
15785	228010_at	PPP2R2C	protein phosphatase 2 (formerly 2A), regulatory subunit B, gamma isoform	11.9892	9.76952	10.7121	8.22726	13.5662	5
15785	228010_at	PPP2R2C	protein phosphatase 2 (formerly 2A), regulatory subunit B, gamma isoform	11.9892	9.76952	10.7121	8.22726	5.59761	5
54581	1570253_a_at	RHEBL1	Ras homolog enriched in brain like 1	8.91839	8.09413	8.53102	6.55177	5.15731	5
54581	1570253_a_at	RHEBL1	Ras homolog enriched in brain like 1	8.91839	8.09413	8.53102	6.55177	3.94288	5
1043	202071_at	SDC4	syndecan 4	11.7255	11.5569	12.141	10.0485	3.19747	5
1043	202071_at	SDC4	syndecan 4	11.7255	11.5569	12.141	10.0485	4.26481	5
1607	203320_at	SH2B3	SH2B adaptor protein 3	10.8193	10.2663	10.5061	8.68987	4.37539	5
1607	203320_at	SH2B3	SH2B adaptor protein 3	10.8193	10.2663	10.5061	8.68987	3.5217	5
13626	225516_at	SLC7A2	solute carrier family 7 (cationic amino acid transporter, y+ system), member 2	10.5351	9.83842	10.0158	8.39319	4.4134	5
13626	225516_at	SLC7A2	solute carrier family 7 (cationic amino acid transporter, y+ system), member 2	10.5351	9.83842	10.0158	8.39319	3.07936	5
45982	218087_s_at	SORBS1	sorbin and SH3 domain containing 1	10.4894	9.59014	9.75808	8.03349	5.48674	5
45982	218087_s_at	SORBS1	sorbin and SH3 domain containing 1	10.4894	9.59014	9.75808	8.03349	3.30486	5
47876	222513_s_at	SORBS1	sorbin and SH3 domain containing 1	8.81182	7.72582	8.44758	6.6638	4.43219	5
47876	222513_s_at	SORBS1	sorbin and SH3 domain containing 1	8.81182	7.72582	8.44758	6.6638	3.44327	5
49436	228194_s_at	SORCS1	sortilin-related VPS10 domain containing receptor 1	8.86408	7.04637	7.46485	5.80215	8.35089	5
49436	228194_s_at	SORCS1	sortilin-related VPS10 domain containing receptor 1	8.86408	7.04637	7.46485	5.80215	3.16609	5
37675	200887_s_at	STAT1	signal transducer and activator of transcription 1, 91kDa	12.0446	11.0932	11.8944	10.2445	3.48249	5
37675	200887_s_at	STAT1	signal transducer and activator of transcription 1, 91kDa	12.0446	11.0932	11.8944	10.2445	3.1381	5
42267	209969_s_at	STAT1	signal transducer and activator of transcription 1, 91kDa	8.65371	8.05255	8.45928	6.59621	4.16264	5
42267	209969_s_at	STAT1	signal transducer and activator of transcription 1, 91kDa	8.65371	8.05255	8.45928	6.59621	3.63781	5
48505	223821_s_at	SUSD4	sushi domain containing 4	9.73839	7.34393	7.87142	6.51285	9.35372	5
12510	223822_at	SUSD4	sushi domain containing 4	10.0857	7.54026	8.22666	6.44626	12.4619	5
12510	223822_at	SUSD4	sushi domain containing 4	10.0857	7.54026	8.22666	6.44626	3.43521	5
2359	204770_at	TAP2	transporter 2, ATP-binding cassette, sub-family B (MDR/TAP)	8.30098	8.15461	8.15163	6.71468	3.00278	5
14018	225973_at	TAP2	transporter 2, ATP-binding cassette, sub-family B (MDR/TAP)	12.2136	11.1228	11.7251	10.0683	4.42384	5
14018	225973_at	TAP2	transporter 2, ATP-binding cassette, sub-family B (MDR/TAP)	12.2136	11.1228	11.7251	10.0683	3.15312	5
41294	208296_x_at	TNFAIP8	tumor necrosis factor, alpha-induced protein 8	10.9733	9.69038	10.7503	8.83645	4.39816	5
41294	208296_x_at	TNFAIP8	tumor necrosis factor, alpha-induced protein 8	10.9733	9.69038	10.7503	8.83645	3.76808	5
42411	210260_s_at	TNFAIP8	tumor necrosis factor, alpha-induced protein 8	11.3725	10.1625	11.2367	9.12372	4.75271	5
42411	210260_s_at	TNFAIP8	tumor necrosis factor, alpha-induced protein 8	11.3725	10.1625	11.2367	9.12372	4.32584	5
21637	235116_at	TRAF1	TNF receptor-associated factor 1	8.47886	7.74216	7.95609	6.22872	4.75729	5
21637	235116_at	TRAF1	TNF receptor-associated factor 1	8.47886	7.74216	7.95609	6.22872	3.31124	5
49793	230383_x_at		Transcribed locus	8.08749	7.69473	8.02057	6.23344	3.61514	5
49793	230383_x_at		Transcribed locus	8.08749	7.69473	8.02057	6.23344	3.45128	5
29500	243931_at		Transcribed locus	10.3454	9.71048	10.3558	8.45231	3.71425	5
29500	243931_at		Transcribed locus	10.3454	9.71048	10.3558	8.45231	3.74127	5
11131	221114_at	AMBN	ameloblastin (enamel matrix protein)	9.22619	10.1962	10.7543	8.35792	3.57596	6
11131	221114_at	AMBN	ameloblastin (enamel matrix protein)	9.22619	10.1962	10.7543	8.35792	5.26495	6
6906	213925_at	C1orf95	Chromosome 1 open reading frame 95	9.7283	10.7569	10.7124	8.30595	5.46787	6
6906	213925_at	C1orf95	Chromosome 1 open reading frame 95	9.7283	10.7569	10.7124	8.30595	5.30168	6
27323	241379_at	C2orf13	chromosome 2 open reading frame 13	6.09605	6.7234	6.60079	4.90041	3.53814	6
27323	241379_at	C2orf13	chromosome 2 open reading frame 13	6.09605	6.7234	6.60079	4.90041	3.24987	6
2190	204470_at	CXCL1	chemokine (C-X-C motif) ligand 1 (melanoma growth stimulating activity, alpha)	5.76795	8.14912	7.51482	5.81552	5.04062	6
2190	204470_at	CXCL1	chemokine (C-X-C motif) ligand 1 (melanoma growth stimulating activity, alpha)	5.76795	8.14912	7.51482	5.81552	3.24743	6
44703	214974_x_at	CXCL5	chemokine (C-X-C motif) ligand 5	5.26117	7.3446	6.73605	4.3867	7.76992	6
44703	214974_x_at	CXCL5	chemokine (C-X-C motif) ligand 5	5.26117	7.3446	6.73605	4.3867	5.09595	6
42741	210827_s_at	ELF3	E74-like factor 3 (ets domain transcription factor, epithelial-specific )	6.99429	9.68934	8.825	6.25487	10.8113	6
42741	210827_s_at	ELF3	E74-like factor 3 (ets domain transcription factor, epithelial-specific )	6.99429	9.68934	8.825	6.25487	5.93863	6
14715	226769_at	FIBIN	fin bud initiation factor	8.01528	9.39113	8.81609	7.07777	4.97039	6
14715	226769_at	FIBIN	fin bud initiation factor	8.01528	9.39113	8.81609	7.07777	3.33646	6
18290	231001_at	FIBIN	fin bud initiation factor	6.92381	8.41533	7.91104	6.09366	4.99911	6
18290	231001_at	FIBIN	fin bud initiation factor	6.92381	8.41533	7.91104	6.09366	3.52441	6
41690	208937_s_at	ID1	inhibitor of DNA binding 1, dominant negative helix-loop-helix protein	9.32363	10.1815	10.1132	8.38638	3.47037	6
41690	208937_s_at	ID1	inhibitor of DNA binding 1, dominant negative helix-loop-helix protein	9.32363	10.1815	10.1132	8.38638	3.31	6
45563	217165_x_at	MT1F	metallothionein 1F	9.3327	10.6133	11.0293	8.7255	3.70073	6
45563	217165_x_at	MT1F	metallothionein 1F	9.3327	10.6133	11.0293	8.7255	4.9377	6
39760	204745_x_at	MT1G	metallothionein 1G	10.2468	10.8256	11.084	9.10627	3.29279	6
39760	204745_x_at	MT1G	metallothionein 1G	10.2468	10.8256	11.084	9.10627	3.93873	6
45216	216336_x_at	MT1M	metallothionein 1M	8.84556	9.72165	10.2358	7.78098	3.83884	6
45216	216336_x_at	MT1M	metallothionein 1M	8.84556	9.72165	10.2358	7.78098	5.48249	6
39573	204326_x_at	MT1X	metallothionein 1X	10.2526	11.5291	12.0207	10.002	4.05233	6
41455	208581_x_at	MT1X	metallothionein 1X	10.8465	12.0463	12.6645	9.8934	4.44712	6
41455	208581_x_at	MT1X	metallothionein 1X	10.8465	12.0463	12.6645	9.8934	6.82647	6
43658	212185_x_at	MT2A	metallothionein 2A	12.0931	13.1778	13.642	10.8934	4.87168	6
43658	212185_x_at	MT2A	metallothionein 2A	12.0931	13.1778	13.642	10.8934	6.72065	6
14834	226907_at	PPP1R14C	protein phosphatase 1, regulatory (inhibitor) subunit 14C	10.1706	10.7045	10.6946	9.02452	3.2043	6
14834	226907_at	PPP1R14C	protein phosphatase 1, regulatory (inhibitor) subunit 14C	10.1706	10.7045	10.6946	9.02452	3.18226	6
12948	224692_at	PPP1R15B	protein phosphatase 1, regulatory (inhibitor) subunit 15B	13.0021	13.3607	13.4825	11.5553	3.49526	6
12948	224692_at	PPP1R15B	protein phosphatase 1, regulatory (inhibitor) subunit 15B	13.0021	13.3607	13.4825	11.5553	3.80327	6
47366	221489_s_at	SPRY4	sprouty homolog 4 (Drosophila)	7.30733	7.45398	7.90259	5.81379	3.11707	6
47366	221489_s_at	SPRY4	sprouty homolog 4 (Drosophila)	7.30733	7.45398	7.90259	5.81379	4.25394	6
6620	213425_at	WNT5A	wingless-type MMTV integration site family, member 5A	10.6605	11.3014	11.2773	9.63243	3.17987	6
6620	213425_at	WNT5A	wingless-type MMTV integration site family, member 5A	10.6605	11.3014	11.2773	9.63243	3.12709	6
18483	231227_at	WNT5A	Wingless-type MMTV integration site family, member 5A	7.17047	7.97297	8.20743	6.46986	3.33473	6
6670	213497_at	ABTB2	ankyrin repeat and BTB (POZ) domain containing 2	10.1545	9.78036	9.74843	8.09069	4.18077	7
6670	213497_at	ABTB2	ankyrin repeat and BTB (POZ) domain containing 2	10.1545	9.78036	9.74843	8.09069	3.22583	7
6670	213497_at	ABTB2	ankyrin repeat and BTB (POZ) domain containing 2	10.1545	9.78036	9.74843	8.09069	3.15522	7
16073	228367_at	ALPK2	alpha-kinase 2	9.17817	7.83993	7.62095	5.75308	10.7413	7
16073	228367_at	ALPK2	alpha-kinase 2	9.17817	7.83993	7.62095	5.75308	4.2482	7
16073	228367_at	ALPK2	alpha-kinase 2	9.17817	7.83993	7.62095	5.75308	3.64993	7
19095	231963_at	ANKRD33B	ankyrin repeat domain 33B	11.0045	9.97763	10.2815	8.03038	7.8575	7
19095	231963_at	ANKRD33B	ankyrin repeat domain 33B	11.0045	9.97763	10.2815	8.03038	3.85639	7
19095	231963_at	ANKRD33B	ankyrin repeat domain 33B	11.0045	9.97763	10.2815	8.03038	4.76052	7
14238	226228_at	AQP4	aquaporin 4	7.34672	7.1744	8.36156	4.5101	7.14345	7
14238	226228_at	AQP4	aquaporin 4	7.34672	7.1744	8.36156	4.5101	6.3392	7
14238	226228_at	AQP4	aquaporin 4	7.34672	7.1744	8.36156	4.5101	14.4346	7
39846	204908_s_at	BCL3	B-cell CLL/lymphoma 3	10.561	10.3221	10.3075	7.86675	6.47208	7
39846	204908_s_at	BCL3	B-cell CLL/lymphoma 3	10.561	10.3221	10.3075	7.86675	5.48435	7
39846	204908_s_at	BCL3	B-cell CLL/lymphoma 3	10.561	10.3221	10.3075	7.86675	5.42928	7
42557	210538_s_at	BIRC3	baculoviral IAP repeat-containing 3	12.4163	11.4206	11.8395	5.76412	100.581	7
42557	210538_s_at	BIRC3	baculoviral IAP repeat-containing 3	12.4163	11.4206	11.8395	5.76412	50.4401	7
42557	210538_s_at	BIRC3	baculoviral IAP repeat-containing 3	12.4163	11.4206	11.8395	5.76412	67.4315	7
2651	205289_at	BMP2	bone morphogenetic protein 2	9.47421	9.19353	9.65338	4.86522	24.4031	7
2651	205289_at	BMP2	bone morphogenetic protein 2	9.47421	9.19353	9.65338	4.86522	20.0887	7
2651	205289_at	BMP2	bone morphogenetic protein 2	9.47421	9.19353	9.65338	4.86522	27.6299	7
40003	205290_s_at	BMP2	bone morphogenetic protein 2	9.19957	8.92272	9.2038	4.46731	26.5798	7
40003	205290_s_at	BMP2	bone morphogenetic protein 2	9.19957	8.92272	9.2038	4.46731	21.9388	7
40003	205290_s_at	BMP2	bone morphogenetic protein 2	9.19957	8.92272	9.2038	4.46731	26.6579	7
41850	209182_s_at	C10orf10	chromosome 10 open reading frame 10	9.63705	9.39754	9.50813	7.19614	5.42984	7
41850	209182_s_at	C10orf10	chromosome 10 open reading frame 10	9.63705	9.39754	9.50813	7.19614	4.59925	7
41850	209182_s_at	C10orf10	chromosome 10 open reading frame 10	9.63705	9.39754	9.50813	7.19614	4.96568	7
41851	209183_s_at	C10orf10	chromosome 10 open reading frame 10	10.9708	10.6493	10.9566	7.88967	8.46283	7
41851	209183_s_at	C10orf10	chromosome 10 open reading frame 10	10.9708	10.6493	10.9566	7.88967	6.77199	7
41851	209183_s_at	C10orf10	chromosome 10 open reading frame 10	10.9708	10.6493	10.9566	7.88967	8.37988	7
47091	220987_s_at	C11orf17 /// NUAK2	chromosome 11 open reading frame 17 /// NUAK family, SNF1-like kinase, 2	10.8066	10.5842	10.9132	7.68518	8.7025	7
47091	220987_s_at	C11orf17 /// NUAK2	chromosome 11 open reading frame 17 /// NUAK family, SNF1-like kinase, 2	10.8066	10.5842	10.9132	7.68518	7.4592	7
47091	220987_s_at	C11orf17 /// NUAK2	chromosome 11 open reading frame 17 /// NUAK family, SNF1-like kinase, 2	10.8066	10.5842	10.9132	7.68518	9.36968	7
4238	207963_at	C6orf54	chromosome 6 open reading frame 54	11.2092	8.04494	9.06009	5.2863	60.6687	7
4238	207963_at	C6orf54	chromosome 6 open reading frame 54	11.2092	8.04494	9.06009	5.2863	6.76758	7
4238	207963_at	C6orf54	chromosome 6 open reading frame 54	11.2092	8.04494	9.06009	5.2863	13.678	7
10614	220234_at	CA8	carbonic anhydrase VIII	10.1677	10.3932	10.8568	7.88718	4.8585	7
10614	220234_at	CA8	carbonic anhydrase VIII	10.1677	10.3932	10.8568	7.88718	5.68051	7
10614	220234_at	CA8	carbonic anhydrase VIII	10.1677	10.3932	10.8568	7.88718	7.83341	7
38951	203065_s_at	CAV1	caveolin 1, caveolae protein, 22kDa	10.1734	9.44189	9.85077	7.51497	6.31363	7
38951	203065_s_at	CAV1	caveolin 1, caveolae protein, 22kDa	10.1734	9.44189	9.85077	7.51497	3.80243	7
38951	203065_s_at	CAV1	caveolin 1, caveolae protein, 22kDa	10.1734	9.44189	9.85077	7.51497	5.04831	7
5681	212097_at	CAV1	caveolin 1, caveolae protein, 22kDa	11.6541	10.831	11.3395	8.23606	10.6889	7
5681	212097_at	CAV1	caveolin 1, caveolae protein, 22kDa	11.6541	10.831	11.3395	8.23606	6.04181	7
5681	212097_at	CAV1	caveolin 1, caveolae protein, 22kDa	11.6541	10.831	11.3395	8.23606	8.59454	7
17142	229641_at	CCBE1	collagen and calcium binding EGF domains 1	9.12137	8.48155	8.86926	5.43815	12.8458	7
17142	229641_at	CCBE1	collagen and calcium binding EGF domains 1	9.12137	8.48155	8.86926	5.43815	8.24432	7
17142	229641_at	CCBE1	collagen and calcium binding EGF domains 1	9.12137	8.48155	8.86926	5.43815	10.7862	7
4031	207533_at	CCL1	chemokine (C-C motif) ligand 1	8.58622	9.08812	10.3948	3.50444	33.8663	7
4031	207533_at	CCL1	chemokine (C-C motif) ligand 1	8.58622	9.08812	10.3948	3.50444	47.9573	7
4031	207533_at	CCL1	chemokine (C-C motif) ligand 1	8.58622	9.08812	10.3948	3.50444	118.635	7
45328	216598_s_at	CCL2	chemokine (C-C motif) ligand 2	9.22209	10.6585	9.98479	4.36184	29.0456	7
45328	216598_s_at	CCL2	chemokine (C-C motif) ligand 2	9.22209	10.6585	9.98479	4.36184	78.611	7
45328	216598_s_at	CCL2	chemokine (C-C motif) ligand 2	9.22209	10.6585	9.98479	4.36184	49.2807	7
2761	205476_at	CCL20	chemokine (C-C motif) ligand 20	13.0803	12.805	13.4927	6.82694	76.2872	7
2761	205476_at	CCL20	chemokine (C-C motif) ligand 20	13.0803	12.805	13.4927	6.82694	63.0358	7
2761	205476_at	CCL20	chemokine (C-C motif) ligand 20	13.0803	12.805	13.4927	6.82694	101.533	7
432	1405_i_at	CCL5	chemokine (C-C motif) ligand 5	7.58214	6.71605	8.50507	4.58716	7.97221	7
432	1405_i_at	CCL5	chemokine (C-C motif) ligand 5	7.58214	6.71605	8.50507	4.58716	4.37381	7
432	1405_i_at	CCL5	chemokine (C-C motif) ligand 5	7.58214	6.71605	8.50507	4.58716	15.115	7
2298	204655_at	CCL5	chemokine (C-C motif) ligand 5	8.23329	7.23374	8.77046	5.91806	4.97684	7
2298	204655_at	CCL5	chemokine (C-C motif) ligand 5	8.23329	7.23374	8.77046	5.91806	7.22201	7
3020	205899_at	CCNA1	cyclin A1	8.64245	8.01241	8.09228	5.7369	7.49303	7
3020	205899_at	CCNA1	cyclin A1	8.64245	8.01241	8.09228	5.7369	4.84169	7
3020	205899_at	CCNA1	cyclin A1	8.64245	8.01241	8.09228	5.7369	5.11729	7
39963	205173_x_at	CD58	CD58 molecule	12.3994	11.5427	12.2738	10.1999	4.59339	7
39963	205173_x_at	CD58	CD58 molecule	12.3994	11.5427	12.2738	10.1999	4.21041	7
43403	211744_s_at	CD58	CD58 molecule	11.2239	10.2588	11.1869	8.95654	4.81438	7
43403	211744_s_at	CD58	CD58 molecule	11.2239	10.2588	11.1869	8.95654	4.69254	7
45455	216942_s_at	CD58	CD58 molecule	11.3103	10.4704	11.285	8.79695	5.70932	7
45455	216942_s_at	CD58	CD58 molecule	11.3103	10.4704	11.285	8.79695	3.18972	7
45455	216942_s_at	CD58	CD58 molecule	11.3103	10.4704	11.285	8.79695	5.61007	7
11603	222061_at	CD58	CD58 molecule	8.44007	7.68792	8.6001	6.32649	4.32764	7
11603	222061_at	CD58	CD58 molecule	8.44007	7.68792	8.6001	6.32649	4.83532	7
3405	206508_at	CD70	CD70 molecule	11.8177	10.5669	11.2233	8.85428	7.79955	7
3405	206508_at	CD70	CD70 molecule	11.8177	10.5669	11.2233	8.85428	3.27756	7
3405	206508_at	CD70	CD70 molecule	11.8177	10.5669	11.2233	8.85428	5.1659	7
2178	204440_at	CD83	CD83 molecule	11.3048	11.0172	11.7973	9.05653	4.751	7
2178	204440_at	CD83	CD83 molecule	11.3048	11.0172	11.7973	9.05653	3.89237	7
2178	204440_at	CD83	CD83 molecule	11.3048	11.0172	11.7973	9.05653	6.68441	7
30962	1553655_at	CDC20B	cell division cycle 20 homolog B (S. cerevisiae)	7.48106	7.63184	6.7801	5.61227	3.65226	7
30962	1553655_at	CDC20B	cell division cycle 20 homolog B (S. cerevisiae)	7.48106	7.63184	6.7801	5.61227	4.05463	7
51110	240161_s_at	CDC20B	Cell division cycle 20 homolog B (S. cerevisiae)	8.95677	9.46433	8.27565	4.90756	16.5552	7
51110	240161_s_at	CDC20B	Cell division cycle 20 homolog B (S. cerevisiae)	8.95677	9.46433	8.27565	4.90756	23.5356	7
51110	240161_s_at	CDC20B	Cell division cycle 20 homolog B (S. cerevisiae)	8.95677	9.46433	8.27565	4.90756	10.3251	7
49365	227850_x_at	CDC42EP5	CDC42 effector protein (Rho GTPase binding) 5	9.20476	8.8237	8.87221	5.69891	11.3597	7
49365	227850_x_at	CDC42EP5	CDC42 effector protein (Rho GTPase binding) 5	9.20476	8.8237	8.87221	5.69891	8.72279	7
49365	227850_x_at	CDC42EP5	CDC42 effector protein (Rho GTPase binding) 5	9.20476	8.8237	8.87221	5.69891	9.02108	7
40716	207173_x_at	CDH11	cadherin 11, type 2, OB-cadherin (osteoblast)	6.90828	6.74494	6.79114	4.93414	3.92894	7
40716	207173_x_at	CDH11	cadherin 11, type 2, OB-cadherin (osteoblast)	6.90828	6.74494	6.79114	4.93414	3.50837	7
40716	207173_x_at	CDH11	cadherin 11, type 2, OB-cadherin (osteoblast)	6.90828	6.74494	6.79114	4.93414	3.62254	7
25755	239647_at	CHST13	carbohydrate (chondroitin 4) sulfotransferase 13	7.74802	7.75387	7.83723	5.26858	5.57681	7
25755	239647_at	CHST13	carbohydrate (chondroitin 4) sulfotransferase 13	7.74802	7.75387	7.83723	5.26858	5.59947	7
25755	239647_at	CHST13	carbohydrate (chondroitin 4) sulfotransferase 13	7.74802	7.75387	7.83723	5.26858	5.93254	7
51766	1552496_a_at	COBL	cordon-bleu homolog (mouse)	8.07953	7.85539	7.84483	5.56335	5.72065	7
51766	1552496_a_at	COBL	cordon-bleu homolog (mouse)	8.07953	7.85539	7.84483	5.56335	4.89748	7
51766	1552496_a_at	COBL	cordon-bleu homolog (mouse)	8.07953	7.85539	7.84483	5.56335	4.86176	7
13756	225664_at	COL12A1	collagen, type XII, alpha 1	9.2432	8.66962	9.14571	6.55259	6.45586	7
13756	225664_at	COL12A1	collagen, type XII, alpha 1	9.2432	8.66962	9.14571	6.55259	4.338	7
13756	225664_at	COL12A1	collagen, type XII, alpha 1	9.2432	8.66962	9.14571	6.55259	6.03402	7
19025	231879_at	COL12A1	collagen, type XII, alpha 1	7.07141	6.17008	6.70558	4.58798	5.59225	7
19025	231879_at	COL12A1	collagen, type XII, alpha 1	7.07141	6.17008	6.70558	4.58798	4.33971	7
16505	228873_at	COL22A1	collagen, type XXII, alpha 1	9.1758	9.1358	10.1301	5.23557	15.3507	7
16505	228873_at	COL22A1	collagen, type XXII, alpha 1	9.1758	9.1358	10.1301	5.23557	14.9309	7
16505	228873_at	COL22A1	collagen, type XXII, alpha 1	9.1758	9.1358	10.1301	5.23557	29.7441	7
28108	242326_at	COL22A1	collagen, type XXII, alpha 1	9.20163	9.14541	9.90458	7.40104	3.48363	7
28108	242326_at	COL22A1	collagen, type XXII, alpha 1	9.20163	9.14541	9.90458	7.40104	3.35049	7
28108	242326_at	COL22A1	collagen, type XXII, alpha 1	9.20163	9.14541	9.90458	7.40104	5.67075	7
28937	243301_at	COL22A1	collagen, type XXII, alpha 1	7.41886	7.19529	7.85679	5.65053	3.40659	7
28937	243301_at	COL22A1	collagen, type XXII, alpha 1	7.41886	7.19529	7.85679	5.65053	4.61477	7
46877	220445_s_at	CSAG3A /// CSAG3B	CSAG family, member 3A /// CSAG family, member 3B	13.1223	12.5272	13.3541	3.45305	814.183	7
46877	220445_s_at	CSAG3A /// CSAG3B	CSAG family, member 3A /// CSAG family, member 3B	13.1223	12.5272	13.3541	3.45305	539.011	7
46877	220445_s_at	CSAG3A /// CSAG3B	CSAG family, member 3A /// CSAG family, member 3B	13.1223	12.5272	13.3541	3.45305	956.148	7
4914	209716_at	CSF1	colony stimulating factor 1 (macrophage)	10.4984	10.4113	10.7358	8.70995	3.45436	7
4914	209716_at	CSF1	colony stimulating factor 1 (macrophage)	10.4984	10.4113	10.7358	8.70995	3.25196	7
4914	209716_at	CSF1	colony stimulating factor 1 (macrophage)	10.4984	10.4113	10.7358	8.70995	4.07223	7
9	823_at	CX3CL1	chemokine (C-X3-C motif) ligand 1	8.52676	7.28394	7.64758	5.65508	7.31917	7
9	823_at	CX3CL1	chemokine (C-X3-C motif) ligand 1	8.52676	7.28394	7.64758	5.65508	3.09269	7
9	823_at	CX3CL1	chemokine (C-X3-C motif) ligand 1	8.52676	7.28394	7.64758	5.65508	3.97926	7
2227	204533_at	CXCL10	chemokine (C-X-C motif) ligand 10	7.73148	9.3751	10.2405	5.85791	3.66438	7
2227	204533_at	CXCL10	chemokine (C-X-C motif) ligand 10	7.73148	9.3751	10.2405	5.85791	11.4493	7
2227	204533_at	CXCL10	chemokine (C-X-C motif) ligand 10	7.73148	9.3751	10.2405	5.85791	20.8584	7
42157	209774_x_at	CXCL2	chemokine (C-X-C motif) ligand 2	10.0729	13.0402	12.2634	5.78245	19.5688	7
42157	209774_x_at	CXCL2	chemokine (C-X-C motif) ligand 2	10.0729	13.0402	12.2634	5.78245	153.039	7
42157	209774_x_at	CXCL2	chemokine (C-X-C motif) ligand 2	10.0729	13.0402	12.2634	5.78245	89.3243	7
4179	207850_at	CXCL3	chemokine (C-X-C motif) ligand 3	9.31178	11.2582	11.2515	6.01397	9.83422	7
4179	207850_at	CXCL3	chemokine (C-X-C motif) ligand 3	9.31178	11.2582	11.2515	6.01397	37.9022	7
4179	207850_at	CXCL3	chemokine (C-X-C motif) ligand 3	9.31178	11.2582	11.2515	6.01397	37.7261	7
3304	206336_at	CXCL6	chemokine (C-X-C motif) ligand 6 (granulocyte chemotactic protein 2)	6.996	7.64371	7.70649	5.30768	3.22281	7
3304	206336_at	CXCL6	chemokine (C-X-C motif) ligand 6 (granulocyte chemotactic protein 2)	6.996	7.64371	7.70649	5.30768	5.04911	7
3304	206336_at	CXCL6	chemokine (C-X-C motif) ligand 6 (granulocyte chemotactic protein 2)	6.996	7.64371	7.70649	5.30768	5.27368	7
40713	207169_x_at	DDR1	discoidin domain receptor family, member 1	12.3282	12.487	12.8181	10.091	4.71471	7
40713	207169_x_at	DDR1	discoidin domain receptor family, member 1	12.3282	12.487	12.8181	10.091	5.26327	7
40713	207169_x_at	DDR1	discoidin domain receptor family, member 1	12.3282	12.487	12.8181	10.091	6.62091	7
41588	208779_x_at	DDR1	discoidin domain receptor family, member 1	12.3938	12.5118	12.8002	10.1733	4.66052	7
41588	208779_x_at	DDR1	discoidin domain receptor family, member 1	12.3938	12.5118	12.8002	10.1733	5.05776	7
41588	208779_x_at	DDR1	discoidin domain receptor family, member 1	12.3938	12.5118	12.8002	10.1733	6.17719	7
42681	210749_x_at	DDR1	discoidin domain receptor family, member 1	12.3762	12.5065	12.7931	10.5204	3.61975	7
42681	210749_x_at	DDR1	discoidin domain receptor family, member 1	12.3762	12.5065	12.7931	10.5204	3.96184	7
42681	210749_x_at	DDR1	discoidin domain receptor family, member 1	12.3762	12.5065	12.7931	10.5204	4.83253	7
9971	219279_at	DOCK10	dedicator of cytokinesis 10	9.24774	8.03332	9.19356	3.78275	44.1698	7
9971	219279_at	DOCK10	dedicator of cytokinesis 10	9.24774	8.03332	9.19356	3.78275	19.0348	7
9971	219279_at	DOCK10	dedicator of cytokinesis 10	9.24774	8.03332	9.19356	3.78275	42.5418	7
6056	212611_at	DTX4	deltex 4 homolog (Drosophila)	9.45985	9.58019	10.2849	7.33763	4.35363	7
6056	212611_at	DTX4	deltex 4 homolog (Drosophila)	9.45985	9.58019	10.2849	7.33763	4.73236	7
6056	212611_at	DTX4	deltex 4 homolog (Drosophila)	9.45985	9.58019	10.2849	7.33763	7.71288	7
10061	219424_at	EBI3	Epstein-Barr virus induced gene 3	11.0817	10.1935	10.7779	3.43085	200.973	7
10061	219424_at	EBI3	Epstein-Barr virus induced gene 3	11.0817	10.1935	10.7779	3.43085	108.583	7
10061	219424_at	EBI3	Epstein-Barr virus induced gene 3	11.0817	10.1935	10.7779	3.43085	162.807	7
10085	219454_at	EGFL6	EGF-like-domain, multiple 6	8.32653	8.88134	8.3726	5.67486	6.28394	7
10085	219454_at	EGFL6	EGF-like-domain, multiple 6	8.32653	8.88134	8.3726	5.67486	9.23096	7
10085	219454_at	EGFL6	EGF-like-domain, multiple 6	8.32653	8.88134	8.3726	5.67486	6.48785	7
47783	222314_x_at	EGO	eosinophil granule ontogeny	8.07901	7.09298	7.70809	4.72889	10.1973	7
47783	222314_x_at	EGO	eosinophil granule ontogeny	8.07901	7.09298	7.70809	4.72889	5.14828	7
47783	222314_x_at	EGO	eosinophil granule ontogeny	8.07901	7.09298	7.70809	4.72889	7.88549	7
38164	201693_s_at	EGR1	early growth response 1	11.1744	9.85727	10.5735	8.10776	8.37837	7
38164	201693_s_at	EGR1	early growth response 1	11.1744	9.85727	10.5735	8.10776	3.36244	7
38164	201693_s_at	EGR1	early growth response 1	11.1744	9.85727	10.5735	8.10776	5.52403	7
38165	201694_s_at	EGR1	early growth response 1	12.6826	12.0766	12.3352	10.2247	5.49416	7
38165	201694_s_at	EGR1	early growth response 1	12.6826	12.0766	12.3352	10.2247	3.60968	7
38165	201694_s_at	EGR1	early growth response 1	12.6826	12.0766	12.3352	10.2247	4.31829	7
49310	227404_s_at	EGR1	Early growth response 1	14.342	13.2381	13.575	10.9273	10.6639	7
49310	227404_s_at	EGR1	Early growth response 1	14.342	13.2381	13.575	10.9273	4.96168	7
49310	227404_s_at	EGR1	Early growth response 1	14.342	13.2381	13.575	10.9273	6.2668	7
48759	224374_s_at	EMILIN2	elastin microfibril interfacer 2	9.98234	9.42896	9.64669	7.50158	5.58191	7
48759	224374_s_at	EMILIN2	elastin microfibril interfacer 2	9.98234	9.42896	9.64669	7.50158	3.80364	7
48759	224374_s_at	EMILIN2	elastin microfibril interfacer 2	9.98234	9.42896	9.64669	7.50158	4.42326	7
42166	209788_s_at	ERAP1	endoplasmic reticulum aminopeptidase 1	10.0507	9.2007	9.788	7.20997	7.16392	7
42166	209788_s_at	ERAP1	endoplasmic reticulum aminopeptidase 1	10.0507	9.2007	9.788	7.20997	3.97438	7
42166	209788_s_at	ERAP1	endoplasmic reticulum aminopeptidase 1	10.0507	9.2007	9.788	7.20997	5.97124	7
6943	214012_at	ERAP1	endoplasmic reticulum aminopeptidase 1	9.84311	8.57764	9.1746	6.38235	11.0101	7
6943	214012_at	ERAP1	endoplasmic reticulum aminopeptidase 1	9.84311	8.57764	9.1746	6.38235	4.57982	7
6943	214012_at	ERAP1	endoplasmic reticulum aminopeptidase 1	9.84311	8.57764	9.1746	6.38235	6.92709	7
10299	219759_at	ERAP2	endoplasmic reticulum aminopeptidase 2	9.08254	8.2417	8.84285	3.59557	44.8479	7
10299	219759_at	ERAP2	endoplasmic reticulum aminopeptidase 2	9.08254	8.2417	8.84285	3.59557	25.0394	7
10299	219759_at	ERAP2	endoplasmic reticulum aminopeptidase 2	9.08254	8.2417	8.84285	3.59557	37.9829	7
15314	227462_at	ERAP2	endoplasmic reticulum aminopeptidase 2	9.82925	9.5374	9.92187	5.99734	15.1845	7
15314	227462_at	ERAP2	endoplasmic reticulum aminopeptidase 2	9.82925	9.5374	9.92187	5.99734	14.2403	7
15314	227462_at	ERAP2	endoplasmic reticulum aminopeptidase 2	9.82925	9.5374	9.92187	5.99734	11.6323	7
52655	1555355_a_at	ETS1	v-ets erythroblastosis virus E26 oncogene homolog 1 (avian)	6.07237	6.21272	6.07794	4.41288	3.15905	7
52655	1555355_a_at	ETS1	v-ets erythroblastosis virus E26 oncogene homolog 1 (avian)	6.07237	6.21272	6.07794	4.41288	3.48182	7
52655	1555355_a_at	ETS1	v-ets erythroblastosis virus E26 oncogene homolog 1 (avian)	6.07237	6.21272	6.07794	4.41288	3.17127	7
13056	224833_at	ETS1	v-ets erythroblastosis virus E26 oncogene homolog 1 (avian)	11.2371	10.8438	11.3433	9.05836	4.52755	7
13056	224833_at	ETS1	v-ets erythroblastosis virus E26 oncogene homolog 1 (avian)	11.2371	10.8438	11.3433	9.05836	3.44728	7
13056	224833_at	ETS1	v-ets erythroblastosis virus E26 oncogene homolog 1 (avian)	11.2371	10.8438	11.3433	9.05836	4.87337	7
15270	227410_at	FAM43A	family with sequence similarity 43, member A	10.4669	10.3515	10.789	8.73878	3.31296	7
15270	227410_at	FAM43A	family with sequence similarity 43, member A	10.4669	10.3515	10.789	8.73878	3.0583	7
15270	227410_at	FAM43A	family with sequence similarity 43, member A	10.4669	10.3515	10.789	8.73878	4.14175	7
46525	219316_s_at	FLVCR2	feline leukemia virus subgroup C cellular receptor family, member 2	9.33646	9.05486	9.67886	6.80934	5.7642	7
46525	219316_s_at	FLVCR2	feline leukemia virus subgroup C cellular receptor family, member 2	9.33646	9.05486	9.67886	6.80934	4.74208	7
46525	219316_s_at	FLVCR2	feline leukemia virus subgroup C cellular receptor family, member 2	9.33646	9.05486	9.67886	6.80934	7.30822	7
15652	227844_at	FMNL3	formin-like 3	9.8173	8.78057	9.62249	7.13505	6.41856	7
15652	227844_at	FMNL3	formin-like 3	9.8173	8.78057	9.62249	7.13505	3.12861	7
15652	227844_at	FMNL3	formin-like 3	9.8173	8.78057	9.62249	7.13505	5.60782	7
24991	238823_at	FMNL3	formin-like 3	8.82556	7.96088	8.49001	6.48937	5.04967	7
24991	238823_at	FMNL3	formin-like 3	8.82556	7.96088	8.49001	6.48937	4.00177	7
44058	213524_s_at	G0S2	G0/G1switch 2	11.081	10.1847	10.2436	8.2202	7.26433	7
44058	213524_s_at	G0S2	G0/G1switch 2	11.081	10.1847	10.2436	8.2202	3.90267	7
44058	213524_s_at	G0S2	G0/G1switch 2	11.081	10.1847	10.2436	8.2202	4.06549	7
40885	207574_s_at	GADD45B	growth arrest and DNA-damage-inducible, beta	11.0297	10.1456	10.4943	8.43825	6.02704	7
40885	207574_s_at	GADD45B	growth arrest and DNA-damage-inducible, beta	11.0297	10.1456	10.4943	8.43825	3.26556	7
40885	207574_s_at	GADD45B	growth arrest and DNA-damage-inducible, beta	11.0297	10.1456	10.4943	8.43825	4.15846	7
41917	209304_x_at	GADD45B	growth arrest and DNA-damage-inducible, beta	9.83759	9.26439	9.52022	7.22862	6.10068	7
41917	209304_x_at	GADD45B	growth arrest and DNA-damage-inducible, beta	9.83759	9.26439	9.52022	7.22862	4.10042	7
41917	209304_x_at	GADD45B	growth arrest and DNA-damage-inducible, beta	9.83759	9.26439	9.52022	7.22862	4.89599	7
41918	209305_s_at	GADD45B	growth arrest and DNA-damage-inducible, beta	9.73852	8.88093	9.26928	7.23115	5.68583	7
41918	209305_s_at	GADD45B	growth arrest and DNA-damage-inducible, beta	9.73852	8.88093	9.26928	7.23115	3.13786	7
41918	209305_s_at	GADD45B	growth arrest and DNA-damage-inducible, beta	9.73852	8.88093	9.26928	7.23115	4.10713	7
12270	223434_at	GBP3	guanylate binding protein 3	6.01247	5.19847	6.76551	3.5739	5.42104	7
12270	223434_at	GBP3	guanylate binding protein 3	6.01247	5.19847	6.76551	3.5739	3.0835	7
12270	223434_at	GBP3	guanylate binding protein 3	6.01247	5.19847	6.76551	3.5739	9.1363	7
2192	204472_at	GEM	GTP binding protein overexpressed in skeletal muscle	12.8255	12.4474	11.9545	9.19241	12.4069	7
2192	204472_at	GEM	GTP binding protein overexpressed in skeletal muscle	12.8255	12.4474	11.9545	9.19241	9.54675	7
2192	204472_at	GEM	GTP binding protein overexpressed in skeletal muscle	12.8255	12.4474	11.9545	9.19241	6.78388	7
4352	208311_at	GPR50	G protein-coupled receptor 50	8.92641	8.39797	9.98728	4.04874	29.3985	7
4352	208311_at	GPR50	G protein-coupled receptor 50	8.92641	8.39797	9.98728	4.04874	20.3821	7
4352	208311_at	GPR50	G protein-coupled receptor 50	8.92641	8.39797	9.98728	4.04874	61.3308	7
3085	206002_at	GPR64	G protein-coupled receptor 64	10.4875	9.27765	10.2617	7.588	7.46168	7
3085	206002_at	GPR64	G protein-coupled receptor 64	10.4875	9.27765	10.2617	7.588	3.22578	7
3085	206002_at	GPR64	G protein-coupled receptor 64	10.4875	9.27765	10.2617	7.588	6.38063	7
3366	206432_at	HAS2	hyaluronan synthase 2	6.13795	6.45102	6.75926	3.95246	4.54881	7
3366	206432_at	HAS2	hyaluronan synthase 2	6.13795	6.45102	6.75926	3.95246	5.65121	7
3366	206432_at	HAS2	hyaluronan synthase 2	6.13795	6.45102	6.75926	3.95246	6.99731	7
6079	212641_at	HIVEP2	human immunodeficiency virus type I enhancer binding protein 2	9.83546	10.2284	9.93032	8.1483	3.22022	7
6079	212641_at	HIVEP2	human immunodeficiency virus type I enhancer binding protein 2	9.83546	10.2284	9.93032	8.1483	4.22845	7
6079	212641_at	HIVEP2	human immunodeficiency virus type I enhancer binding protein 2	9.83546	10.2284	9.93032	8.1483	3.43907	7
43785	212642_s_at	HIVEP2	human immunodeficiency virus type I enhancer binding protein 2	10.6736	10.8454	10.5628	9.13671	3.26866	7
6853	213831_at	HLA-DQA1	major histocompatibility complex, class II, DQ alpha 1	8.55323	7.88907	7.93491	6.61768	3.82524	7
43793	212671_s_at	HLA-DQA1 /// HLA-DQA2 /// LOC731682	major histocompatibility complex, class II, DQ alpha 1 /// major histocompatibility complex, class II, DQ alpha 2 /// similar to HLA class II histocompatibility antigen, DQ(1) alpha chain precursor (DC-4 alpha chain)	8.11333	7.5713	7.8998	5.81615	4.91496	7
43793	212671_s_at	HLA-DQA1 /// HLA-DQA2 /// LOC731682	major histocompatibility complex, class II, DQ alpha 1 /// major histocompatibility complex, class II, DQ alpha 2 /// similar to HLA class II histocompatibility antigen, DQ(1) alpha chain precursor (DC-4 alpha chain)	8.11333	7.5713	7.8998	5.81615	3.37561	7
43793	212671_s_at	HLA-DQA1 /// HLA-DQA2 /// LOC731682	major histocompatibility complex, class II, DQ alpha 1 /// major histocompatibility complex, class II, DQ alpha 2 /// similar to HLA class II histocompatibility antigen, DQ(1) alpha chain precursor (DC-4 alpha chain)	8.11333	7.5713	7.8998	5.81615	4.23878	7
38720	202637_s_at	ICAM1	intercellular adhesion molecule 1 (CD54), human rhinovirus receptor	10.9287	9.77446	10.5266	6.93021	15.9829	7
38720	202637_s_at	ICAM1	intercellular adhesion molecule 1 (CD54), human rhinovirus receptor	10.9287	9.77446	10.5266	6.93021	7.18132	7
38720	202637_s_at	ICAM1	intercellular adhesion molecule 1 (CD54), human rhinovirus receptor	10.9287	9.77446	10.5266	6.93021	12.095	7
38721	202638_s_at	ICAM1	intercellular adhesion molecule 1 (CD54), human rhinovirus receptor	11.2213	10.0526	10.7636	6.12716	34.1577	7
38721	202638_s_at	ICAM1	intercellular adhesion molecule 1 (CD54), human rhinovirus receptor	11.2213	10.0526	10.7636	6.12716	15.1939	7
38721	202638_s_at	ICAM1	intercellular adhesion molecule 1 (CD54), human rhinovirus receptor	11.2213	10.0526	10.7636	6.12716	24.8716	7
44880	215485_s_at	ICAM1	intercellular adhesion molecule 1 (CD54), human rhinovirus receptor	8.49674	8.10211	8.2806	6.57223	3.79608	7
44880	215485_s_at	ICAM1	intercellular adhesion molecule 1 (CD54), human rhinovirus receptor	8.49674	8.10211	8.2806	6.57223	3.26791	7
38126	201631_s_at	IER3	immediate early response 3	12.516	13.0691	13.5156	8.93838	11.9392	7
38126	201631_s_at	IER3	immediate early response 3	12.516	13.0691	13.5156	8.93838	17.5171	7
38126	201631_s_at	IER3	immediate early response 3	12.516	13.0691	13.5156	8.93838	23.8719	7
9929	219209_at	IFIH1	interferon induced with helicase C domain 1	8.67786	7.08279	7.8802	4.37875	19.6862	7
9929	219209_at	IFIH1	interferon induced with helicase C domain 1	8.67786	7.08279	7.8802	4.37875	6.51624	7
9929	219209_at	IFIH1	interferon induced with helicase C domain 1	8.67786	7.08279	7.8802	4.37875	11.3251	7
2350	204747_at	IFIT3	interferon-induced protein with tetratricopeptide repeats 3	8.11885	7.6832	8.60442	6.92585	3.20111	7
16984	229450_at	IFIT3	interferon-induced protein with tetratricopeptide repeats 3	9.2189	8.59687	9.92529	6.8085	5.31622	7
16984	229450_at	IFIT3	interferon-induced protein with tetratricopeptide repeats 3	9.2189	8.59687	9.92529	6.8085	3.45424	7
16984	229450_at	IFIT3	interferon-induced protein with tetratricopeptide repeats 3	9.2189	8.59687	9.92529	6.8085	8.67456	7
1193	202409_at	IGF2 /// INS-IGF2	insulin-like growth factor 2 (somatomedin A) /// INS-IGF2	10.219	10.3006	11.114	7.69496	5.75203	7
1193	202409_at	IGF2 /// INS-IGF2	insulin-like growth factor 2 (somatomedin A) /// INS-IGF2	10.219	10.3006	11.114	7.69496	6.08653	7
1193	202409_at	IGF2 /// INS-IGF2	insulin-like growth factor 2 (somatomedin A) /// INS-IGF2	10.219	10.3006	11.114	7.69496	10.6962	7
15220	227346_at	IKZF1	IKAROS family zinc finger 1 (Ikaros)	8.42222	7.91498	8.93752	4.16306	19.1485	7
15220	227346_at	IKZF1	IKAROS family zinc finger 1 (Ikaros)	8.42222	7.91498	8.93752	4.16306	13.4723	7
15220	227346_at	IKZF1	IKAROS family zinc finger 1 (Ikaros)	8.42222	7.91498	8.93752	4.16306	27.3688	7
40276	205992_s_at	IL15	interleukin 15	10.0691	8.72993	9.60364	5.40295	25.3891	7
40276	205992_s_at	IL15	interleukin 15	10.0691	8.72993	9.60364	5.40295	10.0351	7
40276	205992_s_at	IL15	interleukin 15	10.0691	8.72993	9.60364	5.40295	18.388	7
45660	217371_s_at	IL15	interleukin 15	8.25676	6.91753	7.79853	4.59483	12.6576	7
45660	217371_s_at	IL15	interleukin 15	8.25676	6.91753	7.79853	4.59483	5.00268	7
45660	217371_s_at	IL15	interleukin 15	8.25676	6.91753	7.79853	4.59483	9.21319	7
39340	203828_s_at	IL32	interleukin 32	11.2842	11.4452	10.9453	3.55322	212.444	7
39340	203828_s_at	IL32	interleukin 32	11.2842	11.4452	10.9453	3.55322	237.531	7
39340	203828_s_at	IL32	interleukin 32	11.2842	11.4452	10.9453	3.55322	167.976	7
38832	202859_x_at	IL8	interleukin 8	9.38857	10.693	10.6994	6.09796	9.78526	7
38832	202859_x_at	IL8	interleukin 8	9.38857	10.693	10.6994	6.09796	24.1686	7
38832	202859_x_at	IL8	interleukin 8	9.38857	10.693	10.6994	6.09796	24.2755	7
1243	202531_at	IRF1	interferon regulatory factor 1	11.4859	10.3961	11.097	8.33878	8.85867	7
1243	202531_at	IRF1	interferon regulatory factor 1	11.4859	10.3961	11.097	8.33878	4.16215	7
1243	202531_at	IRF1	interferon regulatory factor 1	11.4859	10.3961	11.097	8.33878	6.7657	7
24899	238725_at	IRF1	interferon regulatory factor 1	10.4955	9.75557	10.3991	6.78308	13.1082	7
24899	238725_at	IRF1	interferon regulatory factor 1	10.4955	9.75557	10.3991	6.78308	7.8489	7
24899	238725_at	IRF1	interferon regulatory factor 1	10.4955	9.75557	10.3991	6.78308	12.2607	7
15504	227677_at	JAK3	Janus kinase 3 (a protein tyrosine kinase, leukocyte)	9.50848	8.64087	9.01716	6.99649	5.70406	7
15504	227677_at	JAK3	Janus kinase 3 (a protein tyrosine kinase, leukocyte)	9.50848	8.64087	9.01716	6.99649	3.12613	7
15504	227677_at	JAK3	Janus kinase 3 (a protein tyrosine kinase, leukocyte)	9.50848	8.64087	9.01716	6.99649	4.05772	7
9932	219213_at	JAM2	junctional adhesion molecule 2	10.2033	9.77135	9.8776	8.0364	4.49064	7
9932	219213_at	JAM2	junctional adhesion molecule 2	10.2033	9.77135	9.8776	8.0364	3.32868	7
9932	219213_at	JAM2	junctional adhesion molecule 2	10.2033	9.77135	9.8776	8.0364	3.58308	7
16714	229127_at	JAM2	junctional adhesion molecule 2	9.11329	8.78882	8.96454	7.06582	4.1338	7
16714	229127_at	JAM2	junctional adhesion molecule 2	9.11329	8.78882	8.96454	7.06582	3.30122	7
16714	229127_at	JAM2	junctional adhesion molecule 2	9.11329	8.78882	8.96454	7.06582	3.72882	7
804	201473_at	JUNB	jun B proto-oncogene	11.3786	11.5139	11.4754	8.34486	8.18913	7
804	201473_at	JUNB	jun B proto-oncogene	11.3786	11.5139	11.4754	8.34486	8.99429	7
804	201473_at	JUNB	jun B proto-oncogene	11.3786	11.5139	11.4754	8.34486	8.75738	7
4676	209211_at	KLF5	Kruppel-like factor 5 (intestinal)	10.6979	10.1864	10.7554	8.33369	5.1486	7
4676	209211_at	KLF5	Kruppel-like factor 5 (intestinal)	10.6979	10.1864	10.7554	8.33369	3.6118	7
4676	209211_at	KLF5	Kruppel-like factor 5 (intestinal)	10.6979	10.1864	10.7554	8.33369	5.35806	7
41867	209212_s_at	KLF5	Kruppel-like factor 5 (intestinal)	10.456	10.1734	10.4306	8.4672	3.96904	7
41867	209212_s_at	KLF5	Kruppel-like factor 5 (intestinal)	10.456	10.1734	10.4306	8.4672	3.26298	7
41867	209212_s_at	KLF5	Kruppel-like factor 5 (intestinal)	10.456	10.1734	10.4306	8.4672	3.89969	7
39959	205157_s_at	KRT17	keratin 17	10.5886	9.09388	9.34331	6.30865	19.4259	7
39959	205157_s_at	KRT17	keratin 17	10.5886	9.09388	9.34331	6.30865	6.89347	7
39959	205157_s_at	KRT17	keratin 17	10.5886	9.09388	9.34331	6.30865	8.19452	7
43677	212236_x_at	KRT17	keratin 17	10.9835	9.71708	9.93626	7.80428	9.05805	7
43677	212236_x_at	KRT17	keratin 17	10.9835	9.71708	9.93626	7.80428	3.76539	7
43677	212236_x_at	KRT17	keratin 17	10.9835	9.71708	9.93626	7.80428	4.38319	7
4702	209270_at	LAMB3	laminin, beta 3	9.86545	8.10353	8.71163	4.80812	33.2972	7
4702	209270_at	LAMB3	laminin, beta 3	9.86545	8.10353	8.71163	4.80812	9.81787	7
4702	209270_at	LAMB3	laminin, beta 3	9.86545	8.10353	8.71163	4.80812	14.9649	7
33679	1560573_at	LOC387895	hypothetical gene supported by BC040060	10.0806	9.77728	10.1039	5.1509	30.4789	7
33679	1560573_at	LOC387895	hypothetical gene supported by BC040060	10.0806	9.77728	10.1039	5.1509	24.699	7
33679	1560573_at	LOC387895	hypothetical gene supported by BC040060	10.0806	9.77728	10.1039	5.1509	30.9747	7
29482	243905_at	LOC387895	hypothetical gene supported by BC040060	8.38429	7.40658	7.9566	3.3159	33.5535	7
29482	243905_at	LOC387895	hypothetical gene supported by BC040060	8.38429	7.40658	7.9566	3.3159	17.038	7
29482	243905_at	LOC387895	hypothetical gene supported by BC040060	8.38429	7.40658	7.9566	3.3159	24.9454	7
53000	1556378_a_at	LOC440896	hypothetical gene supported by AK127288; AY343901	10.5289	6.50812	6.93501	4.55552	62.8286	7
53000	1556378_a_at	LOC440896	hypothetical gene supported by AK127288; AY343901	10.5289	6.50812	6.93501	4.55552	3.87071	7
53000	1556378_a_at	LOC440896	hypothetical gene supported by AK127288; AY343901	10.5289	6.50812	6.93501	4.55552	5.20353	7
39899	205027_s_at	MAP3K8	mitogen-activated protein kinase kinase kinase 8	8.36081	9.20838	9.49134	4.18563	18.0657	7
39899	205027_s_at	MAP3K8	mitogen-activated protein kinase kinase kinase 8	8.36081	9.20838	9.49134	4.18563	32.5086	7
39899	205027_s_at	MAP3K8	mitogen-activated protein kinase kinase kinase 8	8.36081	9.20838	9.49134	4.18563	39.5529	7
40255	205932_s_at	MSX1	msh homeobox 1	12.8264	12.4727	12.911	10.5338	4.89928	7
40255	205932_s_at	MSX1	msh homeobox 1	12.8264	12.4727	12.911	10.5338	3.83397	7
40255	205932_s_at	MSX1	msh homeobox 1	12.8264	12.4727	12.911	10.5338	5.19524	7
2374	204798_at	MYB	v-myb myeloblastosis viral oncogene homolog (avian)	11.5703	11.0167	12.3187	8.03099	11.626	7
2374	204798_at	MYB	v-myb myeloblastosis viral oncogene homolog (avian)	11.5703	11.0167	12.3187	8.03099	7.92099	7
2374	204798_at	MYB	v-myb myeloblastosis viral oncogene homolog (avian)	11.5703	11.0167	12.3187	8.03099	19.5319	7
1079	202149_at	NEDD9	neural precursor cell expressed, developmentally down-regulated 9	7.02549	7.352	8.05651	4.2573	6.81253	7
1079	202149_at	NEDD9	neural precursor cell expressed, developmentally down-regulated 9	7.02549	7.352	8.05651	4.2573	8.54275	7
1079	202149_at	NEDD9	neural precursor cell expressed, developmentally down-regulated 9	7.02549	7.352	8.05651	4.2573	13.9212	7
40861	207535_s_at	NFKB2	nuclear factor of kappa light polypeptide gene enhancer in B-cells 2 (p49/p100)	11.7592	10.9397	10.869	7.45774	19.7183	7
40861	207535_s_at	NFKB2	nuclear factor of kappa light polypeptide gene enhancer in B-cells 2 (p49/p100)	11.7592	10.9397	10.869	7.45774	11.1734	7
40861	207535_s_at	NFKB2	nuclear factor of kappa light polypeptide gene enhancer in B-cells 2 (p49/p100)	11.7592	10.9397	10.869	7.45774	10.6385	7
4872	209636_at	NFKB2	nuclear factor of kappa light polypeptide gene enhancer in B-cells 2 (p49/p100)	11.6934	10.7691	10.7502	6.9676	26.4607	7
4872	209636_at	NFKB2	nuclear factor of kappa light polypeptide gene enhancer in B-cells 2 (p49/p100)	11.6934	10.7691	10.7502	6.9676	13.9435	7
4872	209636_at	NFKB2	nuclear factor of kappa light polypeptide gene enhancer in B-cells 2 (p49/p100)	11.6934	10.7691	10.7502	6.9676	13.762	7
38054	201502_s_at	NFKBIA	nuclear factor of kappa light polypeptide gene enhancer in B-cells inhibitor, alpha	14.9812	14.4324	14.4898	10.4642	22.8951	7
38054	201502_s_at	NFKBIA	nuclear factor of kappa light polypeptide gene enhancer in B-cells inhibitor, alpha	14.9812	14.4324	14.4898	10.4642	15.6505	7
38054	201502_s_at	NFKBIA	nuclear factor of kappa light polypeptide gene enhancer in B-cells inhibitor, alpha	14.9812	14.4324	14.4898	10.4642	16.2861	7
48260	223217_s_at	NFKBIZ	nuclear factor of kappa light polypeptide gene enhancer in B-cells inhibitor, zeta	10.1354	11.6818	11.2323	8.51083	3.08359	7
48260	223217_s_at	NFKBIZ	nuclear factor of kappa light polypeptide gene enhancer in B-cells inhibitor, zeta	10.1354	11.6818	11.2323	8.51083	9.00652	7
48260	223217_s_at	NFKBIZ	nuclear factor of kappa light polypeptide gene enhancer in B-cells inhibitor, zeta	10.1354	11.6818	11.2323	8.51083	6.59554	7
48261	223218_s_at	NFKBIZ	nuclear factor of kappa light polypeptide gene enhancer in B-cells inhibitor, zeta	10.6738	12.256	11.8652	9.31532	7.67746	7
48261	223218_s_at	NFKBIZ	nuclear factor of kappa light polypeptide gene enhancer in B-cells inhibitor, zeta	10.6738	12.256	11.8652	9.31532	5.85582	7
40297	206045_s_at	NOL4	nucleolar protein 4	7.51695	7.58642	8.15985	5.90252	3.06191	7
40297	206045_s_at	NOL4	nucleolar protein 4	7.51695	7.58642	8.15985	5.90252	3.21295	7
40297	206045_s_at	NOL4	nucleolar protein 4	7.51695	7.58642	8.15985	5.90252	4.78106	7
24795	238605_at	NOL4	nucleolar protein 4	8.08215	7.9358	8.47784	6.37536	3.26434	7
24795	238605_at	NOL4	nucleolar protein 4	8.08215	7.9358	8.47784	6.37536	4.29447	7
38540	202340_x_at	NR4A1	nuclear receptor subfamily 4, group A, member 1	10.0203	10.2435	10.1274	7.60976	5.31688	7
38540	202340_x_at	NR4A1	nuclear receptor subfamily 4, group A, member 1	10.0203	10.2435	10.1274	7.60976	6.2065	7
38540	202340_x_at	NR4A1	nuclear receptor subfamily 4, group A, member 1	10.0203	10.2435	10.1274	7.60976	5.72629	7
39710	204622_x_at	NR4A2	nuclear receptor subfamily 4, group A, member 2	8.80383	9.1264	8.93925	7.16585	3.1123	7
39710	204622_x_at	NR4A2	nuclear receptor subfamily 4, group A, member 2	8.80383	9.1264	8.93925	7.16585	3.8921	7
39710	204622_x_at	NR4A2	nuclear receptor subfamily 4, group A, member 2	8.80383	9.1264	8.93925	7.16585	3.41859	7
45171	216248_s_at	NR4A2	nuclear receptor subfamily 4, group A, member 2	8.21334	8.9097	8.59373	6.59712	3.06571	7
45171	216248_s_at	NR4A2	nuclear receptor subfamily 4, group A, member 2	8.21334	8.9097	8.59373	6.59712	4.96771	7
45171	216248_s_at	NR4A2	nuclear receptor subfamily 4, group A, member 2	8.21334	8.9097	8.59373	6.59712	3.99061	7
33046	1559064_at	NUP153	nucleoporin 153kDa	9.09344	8.93982	8.86746	7.17807	3.77211	7
33046	1559064_at	NUP153	nucleoporin 153kDa	9.09344	8.93982	8.86746	7.17807	3.39109	7
33046	1559064_at	NUP153	nucleoporin 153kDa	9.09344	8.93982	8.86746	7.17807	3.2252	7
52390	1554524_a_at	OLFM3	olfactomedin 3	9.95673	6.47918	7.48159	4.06874	59.2191	7
52390	1554524_a_at	OLFM3	olfactomedin 3	9.95673	6.47918	7.48159	4.06874	5.31636	7
52390	1554524_a_at	OLFM3	olfactomedin 3	9.95673	6.47918	7.48159	4.06874	10.6505	7
31290	1554526_at	OLFM3	olfactomedin 3	10.1312	5.57645	6.95318	4.3312	55.7172	7
31290	1554526_at	OLFM3	olfactomedin 3	10.1312	5.57645	6.95318	4.3312	6.15594	7
2413	204869_at	PCSK2	proprotein convertase subtilisin/kexin type 2	10.2913	9.28822	10.1233	5.89365	21.0782	7
2413	204869_at	PCSK2	proprotein convertase subtilisin/kexin type 2	10.2913	9.28822	10.1233	5.89365	10.5164	7
2413	204869_at	PCSK2	proprotein convertase subtilisin/kexin type 2	10.2913	9.28822	10.1233	5.89365	18.7609	7
39821	204870_s_at	PCSK2	proprotein convertase subtilisin/kexin type 2	11.5108	9.96693	10.9794	4.11526	168.38	7
39821	204870_s_at	PCSK2	proprotein convertase subtilisin/kexin type 2	11.5108	9.96693	10.9794	4.11526	57.7468	7
39821	204870_s_at	PCSK2	proprotein convertase subtilisin/kexin type 2	11.5108	9.96693	10.9794	4.11526	116.492	7
4809	209493_at	PDZD2	PDZ domain containing 2	9.34566	8.92777	9.50103	6.62084	6.61078	7
4809	209493_at	PDZD2	PDZ domain containing 2	9.34566	8.92777	9.50103	6.62084	4.94829	7
4809	209493_at	PDZD2	PDZ domain containing 2	9.34566	8.92777	9.50103	6.62084	7.36247	7
33579	1560359_at	PELO	Pelota homolog (Drosophila)	8.01902	8.64858	8.93721	5.58442	5.40614	7
33579	1560359_at	PELO	Pelota homolog (Drosophila)	8.01902	8.64858	8.93721	5.58442	8.36381	7
33579	1560359_at	PELO	Pelota homolog (Drosophila)	8.01902	8.64858	8.93721	5.58442	10.2162	7
7287	214660_at	PELO	Pelota homolog (Drosophila)	7.80828	8.39322	8.88419	5.03641	6.82993	7
7287	214660_at	PELO	Pelota homolog (Drosophila)	7.80828	8.39322	8.88419	5.03641	10.2447	7
7287	214660_at	PELO	Pelota homolog (Drosophila)	7.80828	8.39322	8.88419	5.03641	14.3978	7
14680	226731_at	PELO	Pelota homolog (Drosophila)	10.7155	11.1076	11.3835	8.19337	5.7443	7
14680	226731_at	PELO	Pelota homolog (Drosophila)	10.7155	11.1076	11.3835	8.19337	7.53841	7
14680	226731_at	PELO	Pelota homolog (Drosophila)	10.7155	11.1076	11.3835	8.19337	9.12725	7
1793	203691_at	PI3	peptidase inhibitor 3, skin-derived (SKALP)	8.37419	8.31154	8.76572	3.84101	23.1538	7
1793	203691_at	PI3	peptidase inhibitor 3, skin-derived (SKALP)	8.37419	8.31154	8.76572	3.84101	22.1699	7
1793	203691_at	PI3	peptidase inhibitor 3, skin-derived (SKALP)	8.37419	8.31154	8.76572	3.84101	30.3728	7
230	41469_at	PI3	peptidase inhibitor 3, skin-derived (SKALP)	8.98262	8.88827	9.39398	5.95706	8.143	7
230	41469_at	PI3	peptidase inhibitor 3, skin-derived (SKALP)	8.98262	8.88827	9.39398	5.95706	7.6275	7
230	41469_at	PI3	peptidase inhibitor 3, skin-derived (SKALP)	8.98262	8.88827	9.39398	5.95706	10.8297	7
38267	201860_s_at	PLAT	plasminogen activator, tissue	12.7889	12.1243	12.4802	10.2848	5.67307	7
38267	201860_s_at	PLAT	plasminogen activator, tissue	12.7889	12.1243	12.4802	10.2848	3.57888	7
38267	201860_s_at	PLAT	plasminogen activator, tissue	12.7889	12.1243	12.4802	10.2848	4.5802	7
2093	204279_at	PSMB9	proteasome (prosome, macropain) subunit, beta type, 9 (large multifunctional peptidase 2)	11.3508	10.1773	10.7	6.30239	33.0924	7
2093	204279_at	PSMB9	proteasome (prosome, macropain) subunit, beta type, 9 (large multifunctional peptidase 2)	11.3508	10.1773	10.7	6.30239	14.671	7
2093	204279_at	PSMB9	proteasome (prosome, macropain) subunit, beta type, 9 (large multifunctional peptidase 2)	11.3508	10.1773	10.7	6.30239	21.0779	7
550	200814_at	PSME1	proteasome (prosome, macropain) activator subunit 1 (PA28 alpha)	12.8619	11.8866	12.1935	10.1999	6.32892	7
550	200814_at	PSME1	proteasome (prosome, macropain) activator subunit 1 (PA28 alpha)	12.8619	11.8866	12.1935	10.1999	3.21913	7
550	200814_at	PSME1	proteasome (prosome, macropain) activator subunit 1 (PA28 alpha)	12.8619	11.8866	12.1935	10.1999	3.98241	7
2422	204897_at	PTGER4	prostaglandin E receptor 4 (subtype EP4)	11.0713	11.0115	11.7633	5.86605	36.8916	7
2422	204897_at	PTGER4	prostaglandin E receptor 4 (subtype EP4)	11.0713	11.0115	11.7633	5.86605	35.3939	7
2422	204897_at	PTGER4	prostaglandin E receptor 4 (subtype EP4)	11.0713	11.0115	11.7633	5.86605	59.5996	7
42462	210367_s_at	PTGES	prostaglandin E synthase	9.62412	9.12902	9.3881	7.14305	5.58311	7
42462	210367_s_at	PTGES	prostaglandin E synthase	9.62412	9.12902	9.3881	7.14305	3.96129	7
42462	210367_s_at	PTGES	prostaglandin E synthase	9.62412	9.12902	9.3881	7.14305	4.74054	7
3186	206157_at	PTX3	pentraxin-related gene, rapidly induced by IL-1 beta	11.7141	10.9298	10.7764	8.13654	11.9382	7
3186	206157_at	PTX3	pentraxin-related gene, rapidly induced by IL-1 beta	11.7141	10.9298	10.7764	8.13654	6.93185	7
3186	206157_at	PTX3	pentraxin-related gene, rapidly induced by IL-1 beta	11.7141	10.9298	10.7764	8.13654	6.23288	7
40291	206036_s_at	REL	v-rel reticuloendotheliosis viral oncogene homolog (avian)	10.7169	10.3859	10.5447	8.56253	4.45187	7
40291	206036_s_at	REL	v-rel reticuloendotheliosis viral oncogene homolog (avian)	10.7169	10.3859	10.5447	8.56253	3.53909	7
40291	206036_s_at	REL	v-rel reticuloendotheliosis viral oncogene homolog (avian)	10.7169	10.3859	10.5447	8.56253	3.95095	7
2594	205205_at	RELB	v-rel reticuloendotheliosis viral oncogene homolog B, nuclear factor of kappa light polypeptide gene enhancer in B-cells 3 (avian)	11.8945	12.0543	11.8089	7.39873	22.5609	7
2594	205205_at	RELB	v-rel reticuloendotheliosis viral oncogene homolog B, nuclear factor of kappa light polypeptide gene enhancer in B-cells 3 (avian)	11.8945	12.0543	11.8089	7.39873	25.2035	7
2594	205205_at	RELB	v-rel reticuloendotheliosis viral oncogene homolog B, nuclear factor of kappa light polypeptide gene enhancer in B-cells 3 (avian)	11.8945	12.0543	11.8089	7.39873	21.2616	7
6081	212646_at	RFTN1	raftlin, lipid raft linker 1	12.2236	11.1819	11.7636	9.45161	6.83054	7
6081	212646_at	RFTN1	raftlin, lipid raft linker 1	12.2236	11.1819	11.7636	9.45161	3.31801	7
6081	212646_at	RFTN1	raftlin, lipid raft linker 1	12.2236	11.1819	11.7636	9.45161	4.96578	7
9920	219196_at	SCG3	secretogranin III	6.00424	6.82242	6.99093	4.39546	3.04994	7
9920	219196_at	SCG3	secretogranin III	6.00424	6.82242	6.99093	4.39546	5.37759	7
9920	219196_at	SCG3	secretogranin III	6.00424	6.82242	6.99093	4.39546	6.04386	7
3218	206211_at	SELE	selectin E (endothelial adhesion molecule 1)	7.34964	7.80313	8.23021	3.57949	13.6436	7
3218	206211_at	SELE	selectin E (endothelial adhesion molecule 1)	7.34964	7.80313	8.23021	3.57949	18.6828	7
3218	206211_at	SELE	selectin E (endothelial adhesion molecule 1)	7.34964	7.80313	8.23021	3.57949	25.1192	7
1181	202376_at	SERPINA3	serpin peptidase inhibitor, clade A (alpha-1 antiproteinase, antitrypsin), member 3	8.87866	11.2179	9.75545	4.30708	23.7784	7
1181	202376_at	SERPINA3	serpin peptidase inhibitor, clade A (alpha-1 antiproteinase, antitrypsin), member 3	8.87866	11.2179	9.75545	4.30708	120.326	7
1181	202376_at	SERPINA3	serpin peptidase inhibitor, clade A (alpha-1 antiproteinase, antitrypsin), member 3	8.87866	11.2179	9.75545	4.30708	43.6639	7
24763	238567_at	SGPP2	sphingosine-1-phosphate phosphotase 2	9.00413	9.27046	9.32178	6.83739	4.49008	7
24763	238567_at	SGPP2	sphingosine-1-phosphate phosphotase 2	9.00413	9.27046	9.32178	6.83739	5.40041	7
24763	238567_at	SGPP2	sphingosine-1-phosphate phosphotase 2	9.00413	9.27046	9.32178	6.83739	5.59598	7
30270	244780_at	SGPP2	sphingosine-1-phosphate phosphotase 2	8.76486	8.71338	8.72205	5.01878	13.4178	7
30270	244780_at	SGPP2	sphingosine-1-phosphate phosphotase 2	8.76486	8.71338	8.72205	5.01878	12.9475	7
30270	244780_at	SGPP2	sphingosine-1-phosphate phosphotase 2	8.76486	8.71338	8.72205	5.01878	13.0255	7
14675	226725_at	SLFN5	Schlafen family member 5	8.78429	8.54943	8.45652	5.92598	7.25165	7
14675	226725_at	SLFN5	Schlafen family member 5	8.78429	8.54943	8.45652	5.92598	6.16222	7
14675	226725_at	SLFN5	Schlafen family member 5	8.78429	8.54943	8.45652	5.92598	5.77788	7
50962	238430_x_at	SLFN5	schlafen family member 5	10.0836	9.57812	9.71373	8.16408	3.78287	7
53073	1556629_a_at	SNAP25	Synaptosomal-associated protein, 25kDa	7.52349	7.78405	7.58042	4.64241	7.36701	7
53073	1556629_a_at	SNAP25	Synaptosomal-associated protein, 25kDa	7.52349	7.78405	7.58042	4.64241	8.82527	7
53073	1556629_a_at	SNAP25	Synaptosomal-associated protein, 25kDa	7.52349	7.78405	7.58042	4.64241	7.66353	7
38642	202507_s_at	SNAP25	synaptosomal-associated protein, 25kDa	9.18937	8.64703	8.62725	7.57682	3.05792	7
38643	202508_s_at	SNAP25	synaptosomal-associated protein, 25kDa	10.7875	10.4359	10.0432	5.58106	36.9233	7
38643	202508_s_at	SNAP25	synaptosomal-associated protein, 25kDa	10.7875	10.4359	10.0432	5.58106	28.9365	7
38643	202508_s_at	SNAP25	synaptosomal-associated protein, 25kDa	10.7875	10.4359	10.0432	5.58106	22.0416	7
7244	214597_at	SSTR2	somatostatin receptor 2	9.81278	8.50968	8.79581	4.67653	35.1694	7
7244	214597_at	SSTR2	somatostatin receptor 2	9.81278	8.50968	8.79581	4.67653	14.2526	7
7244	214597_at	SSTR2	somatostatin receptor 2	9.81278	8.50968	8.79581	4.67653	17.3791	7
45699	217455_s_at	SSTR2	somatostatin receptor 2	10.248	8.27097	9.32105	4.68884	47.1495	7
45699	217455_s_at	SSTR2	somatostatin receptor 2	10.248	8.27097	9.32105	4.68884	11.9765	7
45699	217455_s_at	SSTR2	somatostatin receptor 2	10.248	8.27097	9.32105	4.68884	24.799	7
25183	239031_at	SSTR2	somatostatin receptor 2	9.68171	8.59667	8.95286	6.89633	6.89418	7
25183	239031_at	SSTR2	somatostatin receptor 2	9.68171	8.59667	8.95286	6.89633	3.24978	7
25183	239031_at	SSTR2	somatostatin receptor 2	9.68171	8.59667	8.95286	6.89633	4.15985	7
22143	235670_at	STX11	syntaxin 11	8.05353	7.89597	8.29913	5.35073	6.51064	7
22143	235670_at	STX11	syntaxin 11	8.05353	7.89597	8.29913	5.35073	5.83705	7
22143	235670_at	STX11	syntaxin 11	8.05353	7.89597	8.29913	5.35073	7.71893	7
38521	202307_s_at	TAP1	transporter 1, ATP-binding cassette, sub-family B (MDR/TAP)	12.9006	11.2723	12.0578	9.52107	10.4072	7
38521	202307_s_at	TAP1	transporter 1, ATP-binding cassette, sub-family B (MDR/TAP)	12.9006	11.2723	12.0578	9.52107	3.3665	7
38521	202307_s_at	TAP1	transporter 1, ATP-binding cassette, sub-family B (MDR/TAP)	12.9006	11.2723	12.0578	9.52107	5.80264	7
52727	1555565_s_at	TAPBP	TAP binding protein (tapasin)	8.97697	8.78018	8.91966	6.89711	4.22766	7
52727	1555565_s_at	TAPBP	TAP binding protein (tapasin)	8.97697	8.78018	8.91966	6.89711	3.68859	7
52727	1555565_s_at	TAPBP	TAP binding protein (tapasin)	8.97697	8.78018	8.91966	6.89711	4.06301	7
4544	208829_at	TAPBP	TAP binding protein (tapasin)	12.7201	12.01	12.3748	8.26083	21.9981	7
4544	208829_at	TAPBP	TAP binding protein (tapasin)	12.7201	12.01	12.3748	8.26083	13.4471	7
4544	208829_at	TAPBP	TAP binding protein (tapasin)	12.7201	12.01	12.3748	8.26083	17.315	7
46293	218747_s_at	TAPBPL	TAP binding protein-like	7.25666	6.7859	7.11765	5.04068	4.64597	7
46293	218747_s_at	TAPBPL	TAP binding protein-like	7.25666	6.7859	7.11765	5.04068	3.35246	7
46293	218747_s_at	TAPBPL	TAP binding protein-like	7.25666	6.7859	7.11765	5.04068	4.2192	7
4705	209277_at	TFPI2	tissue factor pathway inhibitor 2	8.82662	8.0138	11.472	5.1619	12.6821	7
4705	209277_at	TFPI2	tissue factor pathway inhibitor 2	8.82662	8.0138	11.472	5.1619	7.21951	7
4705	209277_at	TFPI2	tissue factor pathway inhibitor 2	8.82662	8.0138	11.472	5.1619	79.3468	7
41904	209278_s_at	TFPI2	tissue factor pathway inhibitor 2	10.193	8.89824	12.8598	4.72605	44.2305	7
41904	209278_s_at	TFPI2	tissue factor pathway inhibitor 2	10.193	8.89824	12.8598	4.72605	18.0283	7
41904	209278_s_at	TFPI2	tissue factor pathway inhibitor 2	10.193	8.89824	12.8598	4.72605	280.874	7
1050	202085_at	TJP2	tight junction protein 2 (zona occludens 2)	12.346	12.125	12.6049	9.50865	7.14681	7
1050	202085_at	TJP2	tight junction protein 2 (zona occludens 2)	12.346	12.125	12.6049	9.50865	6.13188	7
1050	202085_at	TJP2	tight junction protein 2 (zona occludens 2)	12.346	12.125	12.6049	9.50865	8.55199	7
19142	232017_at	TJP2	tight junction protein 2 (zona occludens 2)	9.82492	9.39521	9.66555	7.28601	5.8115	7
19142	232017_at	TJP2	tight junction protein 2 (zona occludens 2)	9.82492	9.39521	9.66555	7.28601	4.31452	7
19142	232017_at	TJP2	tight junction protein 2 (zona occludens 2)	9.82492	9.39521	9.66555	7.28601	5.20371	7
3263	206271_at	TLR3	toll-like receptor 3	8.25971	7.73375	7.80218	5.34575	7.53684	7
3263	206271_at	TLR3	toll-like receptor 3	8.25971	7.73375	7.80218	5.34575	5.23431	7
3263	206271_at	TLR3	toll-like receptor 3	8.25971	7.73375	7.80218	5.34575	5.48857	7
15258	227393_at	TMEM16J	transmembrane protein 16J	11.0123	10.3964	10.3527	7.03027	15.8019	7
15258	227393_at	TMEM16J	transmembrane protein 16J	11.0123	10.3964	10.3527	7.03027	10.3111	7
15258	227393_at	TMEM16J	transmembrane protein 16J	11.0123	10.3964	10.3527	7.03027	10.0032	7
876	201645_at	TNC	tenascin C (hexabrachion)	12.2822	12.7123	12.8902	9.44983	7.12263	7
876	201645_at	TNC	tenascin C (hexabrachion)	12.2822	12.7123	12.8902	9.44983	9.59625	7
876	201645_at	TNC	tenascin C (hexabrachion)	12.2822	12.7123	12.8902	9.44983	10.8557	7
8134	216005_at	TNC	Tenascin C (hexabrachion)	8.42848	8.57558	8.72983	5.88543	5.8282	7
8134	216005_at	TNC	Tenascin C (hexabrachion)	8.42848	8.57558	8.72983	5.88543	6.45381	7
8134	216005_at	TNC	Tenascin C (hexabrachion)	8.42848	8.57558	8.72983	5.88543	7.18207	7
40688	207113_s_at	TNF	tumor necrosis factor (TNF superfamily, member 2)	7.72324	8.42243	8.70044	5.23757	5.60094	7
40688	207113_s_at	TNF	tumor necrosis factor (TNF superfamily, member 2)	7.72324	8.42243	8.70044	5.23757	9.09365	7
40688	207113_s_at	TNF	tumor necrosis factor (TNF superfamily, member 2)	7.72324	8.42243	8.70044	5.23757	11.0262	7
38725	202643_s_at	TNFAIP3	tumor necrosis factor, alpha-induced protein 3	11.0873	11.3991	11.4011	7.53618	11.7217	7
38725	202643_s_at	TNFAIP3	tumor necrosis factor, alpha-induced protein 3	11.0873	11.3991	11.4011	7.53618	14.5492	7
38725	202643_s_at	TNFAIP3	tumor necrosis factor, alpha-induced protein 3	11.0873	11.3991	11.4011	7.53618	14.5699	7
38726	202644_s_at	TNFAIP3	tumor necrosis factor, alpha-induced protein 3	12.6773	12.8237	12.7505	9.00413	12.7562	7
38726	202644_s_at	TNFAIP3	tumor necrosis factor, alpha-induced protein 3	12.6773	12.8237	12.7505	9.00413	14.119	7
38726	202644_s_at	TNFAIP3	tumor necrosis factor, alpha-induced protein 3	12.6773	12.8237	12.7505	9.00413	13.4203	7
40286	206025_s_at	TNFAIP6	tumor necrosis factor, alpha-induced protein 6	10.0191	7.65868	7.8395	5.45036	23.7313	7
40286	206025_s_at	TNFAIP6	tumor necrosis factor, alpha-induced protein 6	10.0191	7.65868	7.8395	5.45036	4.62137	7
40286	206025_s_at	TNFAIP6	tumor necrosis factor, alpha-induced protein 6	10.0191	7.65868	7.8395	5.45036	5.23845	7
40287	206026_s_at	TNFAIP6	tumor necrosis factor, alpha-induced protein 6	10.6525	7.66057	8.24291	4.43171	74.5838	7
40287	206026_s_at	TNFAIP6	tumor necrosis factor, alpha-induced protein 6	10.6525	7.66057	8.24291	4.43171	9.37527	7
40287	206026_s_at	TNFAIP6	tumor necrosis factor, alpha-induced protein 6	10.6525	7.66057	8.24291	4.43171	14.0374	7
40862	207536_s_at	TNFRSF9	tumor necrosis factor receptor superfamily, member 9	10.6975	10.4627	10.2455	6.69799	15.9949	7
40862	207536_s_at	TNFRSF9	tumor necrosis factor receptor superfamily, member 9	10.6975	10.4627	10.2455	6.69799	13.5918	7
40862	207536_s_at	TNFRSF9	tumor necrosis factor receptor superfamily, member 9	10.6975	10.4627	10.2455	6.69799	11.6929	7
5584	211786_at	TNFRSF9	tumor necrosis factor receptor superfamily, member 9	7.6338	7.47162	7.35444	3.90158	13.2895	7
5584	211786_at	TNFRSF9	tumor necrosis factor receptor superfamily, member 9	7.6338	7.47162	7.35444	3.90158	11.8765	7
5584	211786_at	TNFRSF9	tumor necrosis factor receptor superfamily, member 9	7.6338	7.47162	7.35444	3.90158	10.95	7
49749	230104_s_at	TPPP	tubulin polymerization promoting protein	10.5956	10.5682	10.4418	8.44046	4.45418	7
49749	230104_s_at	TPPP	tubulin polymerization promoting protein	10.5956	10.5682	10.4418	8.44046	4.37041	7
49749	230104_s_at	TPPP	tubulin polymerization promoting protein	10.5956	10.5682	10.4418	8.44046	4.00363	7
43977	213293_s_at	TRIM22	tripartite motif-containing 22	10.5035	9.4058	10.4757	7.24031	9.60124	7
43977	213293_s_at	TRIM22	tripartite motif-containing 22	10.5035	9.4058	10.4757	7.24031	4.48619	7
43977	213293_s_at	TRIM22	tripartite motif-containing 22	10.5035	9.4058	10.4757	7.24031	9.41767	7
40241	205890_s_at	UBD	ubiquitin D	11.9929	12.8402	12.168	3.3159	409.284	7
40241	205890_s_at	UBD	ubiquitin D	11.9929	12.8402	12.168	3.3159	736.392	7
40241	205890_s_at	UBD	ubiquitin D	11.9929	12.8402	12.168	3.3159	462.109	7
39361	203868_s_at	VCAM1	vascular cell adhesion molecule 1	13.6425	13.1862	13.6875	5.20074	347.724	7
39361	203868_s_at	VCAM1	vascular cell adhesion molecule 1	13.6425	13.1862	13.6875	5.20074	253.436	7
39361	203868_s_at	VCAM1	vascular cell adhesion molecule 1	13.6425	13.1862	13.6875	5.20074	358.729	7
9690	218810_at	ZC3H12A	zinc finger CCCH-type containing 12A	9.39315	10.9611	10.441	7.55174	3.5836	7
9690	218810_at	ZC3H12A	zinc finger CCCH-type containing 12A	9.39315	10.9611	10.441	7.55174	10.6245	7
9690	218810_at	ZC3H12A	zinc finger CCCH-type containing 12A	9.39315	10.9611	10.441	7.55174	7.4087	7
16367	228715_at	ZCCHC12	zinc finger, CCHC domain containing 12	9.84898	10.0622	12.0233	8.09727	3.36757	7
16367	228715_at	ZCCHC12	zinc finger, CCHC domain containing 12	9.84898	10.0622	12.0233	8.09727	3.9038	7
16367	228715_at	ZCCHC12	zinc finger, CCHC domain containing 12	9.84898	10.0622	12.0233	8.09727	15.1999	7
11526	221924_at	ZMIZ2	zinc finger, MIZ-type containing 2	9.08918	9.00065	9.04569	6.62513	5.51763	7
11526	221924_at	ZMIZ2	zinc finger, MIZ-type containing 2	9.08918	9.00065	9.04569	6.62513	5.18923	7
11526	221924_at	ZMIZ2	zinc finger, MIZ-type containing 2	9.08918	9.00065	9.04569	6.62513	5.35379	7
14530	226560_at		Transcribed locus	11.4406	11.353	11.6126	7.3796	16.6916	7
14530	226560_at		Transcribed locus	11.4406	11.353	11.6126	7.3796	15.7074	7
14530	226560_at		Transcribed locus	11.4406	11.353	11.6126	7.3796	18.8048	7
16454	228812_at		Transcribed locus	12.0078	11.7977	11.9992	9.69268	4.9766	7
16454	228812_at		Transcribed locus	12.0078	11.7977	11.9992	9.69268	4.30213	7
16454	228812_at		Transcribed locus	12.0078	11.7977	11.9992	9.69268	4.94688	7
16702	229110_at		CDNA clone IMAGE:4794876	8.17541	8.22354	8.38757	5.68279	5.62799	7
16702	229110_at		CDNA clone IMAGE:4794876	8.17541	8.22354	8.38757	5.68279	5.81891	7
16702	229110_at		CDNA clone IMAGE:4794876	8.17541	8.22354	8.38757	5.68279	6.51958	7
16807	229242_at		Transcribed locus	8.03196	7.93221	8.05584	5.87865	4.44847	7
16807	229242_at		Transcribed locus	8.03196	7.93221	8.05584	5.87865	4.15129	7
16807	229242_at		Transcribed locus	8.03196	7.93221	8.05584	5.87865	4.52272	7
17979	230640_at		Transcribed locus	10.0726	9.27172	9.99384	6.76554	9.89733	7
17979	230640_at		Transcribed locus	10.0726	9.27172	9.99384	6.76554	5.68114	7
17979	230640_at		Transcribed locus	10.0726	9.27172	9.99384	6.76554	9.37163	7
17989	230650_at		CDNA FLJ12909 fis, clone NT2RP2004400	10.4061	10.1901	10.3415	8.49012	3.77367	7
17989	230650_at		CDNA FLJ12909 fis, clone NT2RP2004400	10.4061	10.1901	10.3415	8.49012	3.24905	7
17989	230650_at		CDNA FLJ12909 fis, clone NT2RP2004400	10.4061	10.1901	10.3415	8.49012	3.6084	7
20232	233310_at		CDNA FLJ34007 fis, clone FCBBF1000349	11.1222	9.80988	10.0995	5.33336	55.2867	7
20232	233310_at		CDNA FLJ34007 fis, clone FCBBF1000349	11.1222	9.80988	10.0995	5.33336	22.2621	7
20232	233310_at		CDNA FLJ34007 fis, clone FCBBF1000349	11.1222	9.80988	10.0995	5.33336	27.211	7
20330	233433_at		CDNA FLJ13810 fis, clone THYRO1000279	9.32887	8.20094	8.83464	6.22443	8.60062	7
20330	233433_at		CDNA FLJ13810 fis, clone THYRO1000279	9.32887	8.20094	8.83464	6.22443	3.9354	7
20330	233433_at		CDNA FLJ13810 fis, clone THYRO1000279	9.32887	8.20094	8.83464	6.22443	6.10593	7
21739	235229_at		Transcribed locus, strongly similar to XP_001102524.1 PREDICTED: similar to Olfactory receptor 2I1 [Macaca mulatta]	8.73429	10.1278	9.38151	6.15784	5.9647	7
21739	235229_at		Transcribed locus, strongly similar to XP_001102524.1 PREDICTED: similar to Olfactory receptor 2I1 [Macaca mulatta]	8.73429	10.1278	9.38151	6.15784	15.6707	7
21739	235229_at		Transcribed locus, strongly similar to XP_001102524.1 PREDICTED: similar to Olfactory receptor 2I1 [Macaca mulatta]	8.73429	10.1278	9.38151	6.15784	9.3416	7
21750	235242_at		CDNA FLJ41375 fis, clone BRCAN2007700	12.2477	12.0183	12.1819	10.0919	4.45631	7
21750	235242_at		CDNA FLJ41375 fis, clone BRCAN2007700	12.2477	12.0183	12.1819	10.0919	3.80113	7
21750	235242_at		CDNA FLJ41375 fis, clone BRCAN2007700	12.2477	12.0183	12.1819	10.0919	4.25745	7
22625	236198_at		Transcribed locus	8.07948	7.50048	7.6708	4.65994	10.7	7
22625	236198_at		Transcribed locus	8.07948	7.50048	7.6708	4.65994	7.16288	7
22625	236198_at		Transcribed locus	8.07948	7.50048	7.6708	4.65994	8.06045	7
23078	236685_at		Transcribed locus	9.03169	9.36911	8.99708	7.28705	3.35111	7
23078	236685_at		Transcribed locus	9.03169	9.36911	8.99708	7.28705	4.23411	7
23078	236685_at		Transcribed locus	9.03169	9.36911	8.99708	7.28705	3.27168	7
23518	237169_at		Transcribed locus	8.67457	9.4737	9.38583	5.73104	7.69291	7
23518	237169_at		Transcribed locus	8.67457	9.4737	9.38583	5.73104	13.3861	7
23518	237169_at		Transcribed locus	8.67457	9.4737	9.38583	5.73104	12.5951	7
24735	238537_at		Transcribed locus	7.66701	7.86782	8.24185	5.89293	3.4202	7
24735	238537_at		Transcribed locus	7.66701	7.86782	8.24185	5.89293	3.93098	7
24735	238537_at		Transcribed locus	7.66701	7.86782	8.24185	5.89293	5.09443	7
25111	238950_at		Transcribed locus	8.1174	8.61901	7.92357	5.44622	6.3695	7
25111	238950_at		Transcribed locus	8.1174	8.61901	7.92357	5.44622	9.01789	7
25111	238950_at		Transcribed locus	8.1174	8.61901	7.92357	5.44622	5.56874	7
25608	239486_at		Transcribed locus	9.1285	8.86326	9.07802	7.13669	3.97736	7
25608	239486_at		Transcribed locus	9.1285	8.86326	9.07802	7.13669	3.3094	7
25608	239486_at		Transcribed locus	9.1285	8.86326	9.07802	7.13669	3.8406	7
25703	239587_at		Transcribed locus	7.71991	7.208	7.77084	4.81412	7.49428	7
25703	239587_at		Transcribed locus	7.71991	7.208	7.77084	4.81412	5.25569	7
25703	239587_at		Transcribed locus	7.71991	7.208	7.77084	4.81412	7.76357	7
27131	241163_at			8.98442	9.40617	9.34078	6.71505	4.82113	7
27131	241163_at			8.98442	9.40617	9.34078	6.71505	6.45815	7
27131	241163_at			8.98442	9.40617	9.34078	6.71505	6.17197	7

## Sheet: MOLT Flag-Tax-1 up
Gene Row (Double-click)	Probe set	Gene symbol	Description	mean of log intensities for F1-M	mean of log intensities for F2-M	mean of log intensities for F3-M	mean of log intensities for VECT-M	FoldDiff
40755	207275_s_at	ACSL1	acyl-CoA synthetase long-chain family member 1	9.12309	7.79616	8.04349	6.98876	4.39033
43017	211207_s_at	ACSL6	acyl-CoA synthetase long-chain family member 6	7.6794	7.90869	7.87397	5.9292	3.36405
12141	223183_at	AGPAT3	1-acylglycerol-3-phosphate O-acyltransferase 3	8.17997	6.45497	7.53939	5.87857	4.92936
48238	223184_s_at	AGPAT3	1-acylglycerol-3-phosphate O-acyltransferase 3	8.97661	7.2588	8.48813	6.62751	5.09506
998	201951_at	ALCAM	activated leukocyte cell adhesion molecule	9.48984	8.44161	9.21633	7.74286	3.35655
999	201952_at	ALCAM	activated leukocyte cell adhesion molecule	11.8777	10.9533	11.9635	9.72943	4.43299
13662	225557_at	AXUD1	AXIN1 up-regulated 1	9.33624	8.15556	10.0569	7.53247	3.49131
39846	204908_s_at	BCL3	B-cell CLL/lymphoma 3	9.79796	9.50403	10.5812	3.54515	76.2576
37858	201170_s_at	BHLHB2	basic helix-loop-helix domain containing, class B, 2	12.1805	10.0747	12.0745	9.23137	7.72262
42557	210538_s_at	BIRC3	baculoviral IAP repeat-containing 3	14.445	13.6589	13.872	8.55861	59.1518
37898	201236_s_at	BTG2	BTG family, member 2	11.264	11.0273	11.653	9.5492	3.28258
12854	224574_at	C17orf49	chromosome 17 open reading frame 49	11.1722	10.5274	10.7209	8.82611	5.08455
5085	210108_at	CACNA1D	calcium channel, voltage-dependent, L type, alpha 1D subunit	7.33243	4.37083	7.82195	4.70865	6.16363
2570	205166_at	CAPN5	calpain 5	6.56352	6.59783	6.60155	4.64949	3.7686
47590	221912_s_at	CCDC28B	coiled-coil domain containing 28B	9.12545	8.2718	9.23969	6.84966	4.84263
2178	204440_at	CD83	CD83 molecule	14.1822	14.0223	14.1631	12.2638	3.77991
14095	226056_at	CDGAP	Cdc42 GTPase-activating protein	9.14762	8.34748	9.30759	7.15396	3.98246
37828	201131_s_at	CDH1	cadherin 1, type 1, E-cadherin (epithelial)	6.77321	4.51638	6.31821	3.54515	9.37007
42575	210563_x_at	CFLAR	CASP8 and FADD-like apoptosis regulator	12.1391	9.7006	11.9811	9.26898	7.31136
4044	207568_at	CHRNA6	cholinergic receptor, nicotinic, alpha 6	10.545	9.21569	10.181	7.01894	11.5196
47155	221059_s_at	CHST6	carbohydrate (N-acetylglucosamine 6-O) sulfotransferase 6	13.1886	12.6827	13.5588	11.151	4.10551
53040	1556499_s_at	COL1A1	collagen, type I, alpha 1	12.5675	6.24677	11.5751	4.44045	279.569
38522	202310_s_at	COL1A1	collagen, type I, alpha 1	8.37756	3.53087	8.43108	3.85549	22.9762
38523	202311_s_at	COL1A1	collagen, type I, alpha 1	7.31603	4.68792	7.03128	4.62922	6.43888
44025	213428_s_at	COL6A1	collagen, type VI, alpha 1	10.9621	7.49712	12.2818	3.99933	124.74
12861	224583_at	COTL1	coactosin-like 1 (Dictyostelium)	11.676	11.0296	12.2479	9.27334	5.28792
559	200838_at	CTSB	cathepsin B	9.37286	8.24402	9.07732	7.69977	3.18897
6536	213295_at	CYLD	cylindromatosis (turban tumor syndrome)	11.6373	11.023	11.7713	8.30057	10.1031
11644	222142_at	CYLD	cylindromatosis (turban tumor syndrome)	10.3306	9.66386	10.253	7.57372	6.75952
189	39582_at	CYLD	cylindromatosis (turban tumor syndrome)	11.3492	10.6423	11.4655	8.09913	9.51412
371	60084_at	CYLD	cylindromatosis (turban tumor syndrome)	10.6006	9.98439	10.5829	7.84087	6.77265
6183	212793_at	DAAM2	dishevelled associated activator of morphogenesis 2	8.51003	7.60641	7.61711	6.72943	3.43569
15336	227485_at	DDX26B	DEAD/H (Asp-Glu-Ala-Asp/His) box polypeptide 26B	9.72571	9.56826	9.71716	8.11683	3.05015
7362	214787_at	DENND4A	DENN/MADD domain containing 4A	9.50144	7.57264	8.40093	7.04468	5.48982
1218	202481_at	DHRS3	dehydrogenase/reductase (SDR family) member 3	10.1069	8.20725	9.45316	7.22885	7.35181
39365	203881_s_at	DMD	dystrophin	9.97596	9.36326	9.33634	7.80292	4.50973
37770	201041_s_at	DUSP1	dual specificity phosphatase 1	11.2925	11.5248	11.094	9.51301	3.43312
44888	215501_s_at	DUSP10	dual specificity phosphatase 10	10.4553	9.47971	10.019	7.35662	8.56629
11354	221563_at	DUSP10	dual specificity phosphatase 10	12.8608	12.6315	13.1314	10.4345	5.37498
9711	218845_at	DUSP22	dual specificity phosphatase 22	12.8079	11.2449	12.2275	11.213	3.02076
38164	201693_s_at	EGR1	early growth response 1	9.53813	8.81406	8.67731	6.57018	7.82424
38165	201694_s_at	EGR1	early growth response 1	12.7947	12.5317	12.9103	10.7191	4.21526
49310	227404_s_at	EGR1	early growth response 1	12.3212	12.0123	12.6538	8.30697	16.159
3153	206115_at	EGR3	early growth response 3	7.01964	7.17126	7.76412	5.14447	3.66845
39781	204780_s_at	FAS	Fas (TNF receptor superfamily, member 6)	13.4602	12.553	13.2641	10.2291	9.38971
39782	204781_s_at	FAS	Fas (TNF receptor superfamily, member 6)	12.634	11.6984	12.4244	9.39765	9.424
44969	215719_x_at	FAS	Fas (TNF receptor superfamily, member 6)	10.4694	9.07777	9.91616	6.62922	14.3219
45174	216252_x_at	FAS	Fas (TNF receptor superfamily, member 6)	9.43064	8.15146	8.96595	6.96199	5.53526
1730	203562_at	FEZ1	fasciculation and elongation protein zeta 1 (zygin I)	12.4836	12.4359	13.4004	7.31809	35.8895
2020	204135_at	FILIP1L	filamin A interacting protein 1-like	11.3343	9.86	10.4918	7.62239	13.104
23912	237591_at	FLJ42957	FLJ42957 protein	9.22237	7.67574	8.27309	7.4664	3.37753
46525	219316_s_at	FLVCR2	feline leukemia virus subgroup C cellular receptor family, member 2	10.4666	9.21794	10.5179	8.43365	4.09238
38084	201564_s_at	FSCN1	fascin homolog 1, actin-bundling protein (Strongylocentrotus purpuratus)	9.8991	6.8148	8.74457	7.24892	6.27746
2644	205278_at	GAD1	glutamate decarboxylase 1 (brain, 67kDa)	9.16774	3.53087	6.40642	3.54515	49.2684
40885	207574_s_at	GADD45B	growth arrest and DNA-damage-inducible, beta	7.26783	6.58746	8.09872	3.54515	13.202
1481	203066_at	GALNAC4S-6ST	B cell RAG associated protein	10.3024	10.1909	10.5247	8.41305	3.70479
42072	209604_s_at	GATA3	GATA binding protein 3	14.587	13.8073	14.6219	12.2506	5.05041
2192	204472_at	GEM	GTP binding protein overexpressed in skeletal muscle	12.8969	12.0739	11.3295	8.11501	27.5093
43155	211417_x_at	GGT1	gamma-glutamyltransferase 1	9.80917	8.92594	8.96966	7.97343	3.56954
6392	213094_at	GPR126	G protein-coupled receptor 126	10.1157	8.9423	10.0503	7.97142	4.42075
14359	226364_at	HIP1	huntingtin interacting protein 1	8.46566	6.79841	7.47349	6.6121	3.61391
44238	213932_x_at	HLA-A	major histocompatibility complex, class I, A	13.4246	12.6525	13.167	10.9201	5.67453
44822	215313_x_at	HLA-A	major histocompatibility complex, class I, A	12.9194	12.1183	12.4532	10.9491	3.91844
41558	208729_x_at	HLA-B	major histocompatibility complex, class I, B	9.57175	9.03772	8.85258	7.41502	4.45903
41827	209140_x_at	HLA-B	major histocompatibility complex, class I, B	12.6537	11.4852	12.0237	9.99025	6.33564
41609	208812_x_at	HLA-C	major histocompatibility complex, class I, C	12.796	12.0727	12.2628	10.9151	3.6831
45299	216526_x_at	HLA-C	major histocompatibility complex, class I, C	12.9087	11.9302	12.2848	10.368	5.81875
45693	217436_x_at	HLA-J	major histocompatibility complex, class I, J (pseudogene)	8.97269	8.0208	8.97504	5.87571	8.55626
38721	202638_s_at	ICAM1	intercellular adhesion molecule 1	10.0379	8.05004	10.7902	5.76857	19.2836
1049	202081_at	IER2	immediate early response 2	14.2196	14.1773	14.104	12.4219	3.47653
38126	201631_s_at	IER3	immediate early response 3	14.2312	14.2792	15.2465	10.7358	11.2776
16984	229450_at	IFIT3	interferon-induced protein with tetratricopeptide repeats 3	11.5254	11.5531	11.4919	9.12801	5.2686
2428	204912_at	IL10RA	interleukin 10 receptor, alpha	11.4606	8.61961	10.6571	7.61296	14.3964
40276	205992_s_at	IL15	interleukin 15	8.72086	7.53897	9.00294	7.0599	3.16227
1359	202794_at	INPP1	inositol polyphosphate-1-phosphatase	10.1059	9.17819	9.68307	8.08927	4.0464
1798	203710_at	ITPR1	inositol 1,4,5-triphosphate receptor, type 1	11.0127	9.91475	11.2453	8.95386	4.1664
15504	227677_at	JAK3	Janus kinase 3 (a protein tyrosine kinase, leukocyte)	10.2418	9.96417	9.98173	8.25775	3.95591
9932	219213_at	JAM2	junctional adhesion molecule 2	9.1686	8.47057	9.63802	7.37297	3.47167
16714	229127_at	JAM2	junctional adhesion molecule 2	7.18223	6.59092	7.44761	4.96738	4.64233
804	201473_at	JUNB	jun B proto-oncogene	8.70913	7.92457	9.33973	7.11318	3.02294
13309	225133_at	KLF3	Kruppel-like factor 3 (basic)	7.75812	4.72622	5.40443	3.54515	18.5451
14043	226001_at	KLHL5	kelch-like 5 (Drosophila)	8.20021	7.79766	8.10425	6.07871	4.35146
3172	206140_at	LHX2	LIM homeobox 2	8.17827	7.17819	7.81522	3.54515	24.8146
9696	218820_at	LOC100132684	hypothetical protein LOC100132684	10.0391	7.78939	8.0013	7.6377	5.28323
49717	229872_s_at	LOC100132999	hypothetical protein LOC100132999	10.8502	10.1881	10.0295	8.97677	3.66408
8472	216589_at	LOC390998	similar to hCG1644589	7.03224	5.79691	6.36401	3.54515	11.2129
24901	238727_at	LOC440934	hypothetical gene supported by BC008048	10.2344	8.444	10.9734	3.54515	103.198
40782	207339_s_at	LTB	lymphotoxin beta (TNF superfamily, member 3)	12.8748	13.106	13.7753	10.6356	4.72148
21947	235457_at	MAML2	mastermind-like 2 (Drosophila)	9.05495	8.01694	9.52617	7.41502	3.11651
39899	205027_s_at	MAP3K8	mitogen-activated protein kinase kinase kinase 8	9.16145	9.6653	10.5442	6.69733	5.5179
1403	202890_at	MAP7	microtubule-associated protein 7	10.5422	9.03772	11.3162	8.67237	3.65492
41859	209199_s_at	MEF2C	myocyte enhancer factor 2C	11.9578	11.4147	12.0515	10.1855	3.41593
4672	209200_at	MEF2C	myocyte enhancer factor 2C	10.724	10.2544	10.5209	8.80141	3.79095
48233	223172_s_at	MTP18	mitochondrial protein 18 kDa	10.8447	9.00855	9.76722	8.81755	4.07596
32040	1556451_at	NA	NA	9.31242	8.94128	9.23662	7.22435	4.25179
32523	1557644_at	NA	NA	5.98635	5.24896	5.59807	4.29361	3.2327
14530	226560_at	NA	NA	8.52971	7.81331	9.10364	5.74365	6.89744
15449	227618_at	NA	NA	6.84924	6.4184	7.94213	3.54515	9.87712
16454	228812_at	NA	NA	11.9722	11.2124	12.0055	10.3249	3.13229
16465	228826_at	NA	NA	11.626	10.6923	11.1483	10.0282	3.02681
21750	235242_at	NA	NA	11.5831	11.1358	11.6843	9.88927	3.23523
21801	235299_at	NA	NA	8.25499	7.19194	8.72356	6.4229	3.56053
21918	235427_at	NA	NA	9.40277	8.23575	8.82717	7.19362	4.62403
22419	235971_at	NA	NA	9.92281	9.47245	10.1703	8.19936	3.30225
22903	236495_at	NA	NA	6.41557	6.10861	5.48201	4.55951	3.62018
25230	239081_at	NA	NA	9.64904	8.37687	8.57833	7.58253	4.18872
25684	239567_at	NA	NA	6.38446	5.11584	7.53029	4.24115	4.41774
26671	240655_at	NA	NA	8.60122	8.18164	8.20722	6.6892	3.76336
51615	244114_x_at	NA	NA	8.13745	6.60641	7.61366	4.22322	15.0765
30175	244677_at	NA	NA	6.23333	5.704	5.53758	3.70865	5.75446
6189	212803_at	NAB2	NGFI-A binding protein 2 (EGR1 binding protein 2)	9.33446	9.09799	9.0941	6.74522	6.01782
28932	243296_at	NAMPT	nicotinamide phosphoribosyltransferase	8.7604	9.03136	9.11708	6.78699	3.92695
13484	225344_at	NCOA7	nuclear receptor coactivator 7	13.9339	13.1548	14.3464	12.3461	3.00584
43729	212445_s_at	NEDD4L	neural precursor cell expressed, developmentally down-regulated 4-like	10.8196	9.84865	10.5575	8.82239	3.99216
1079	202149_at	NEDD9	neural precursor cell expressed, developmentally down-regulated 9	10.7955	9.53358	10.8212	9.0684	3.31052
4872	209636_at	NFKB2	nuclear factor of kappa light polypeptide gene enhancer in B-cells 2 (p49/p100)	8.87325	7.42035	8.28396	3.54515	40.1715
38054	201502_s_at	NFKBIA	nuclear factor of kappa light polypeptide gene enhancer in B-cells inhibitor, alpha	12.4886	10.9942	12.3489	9.02639	11.0215
48261	223218_s_at	NFKBIZ	nuclear factor of kappa light polypeptide gene enhancer in B-cells inhibitor, zeta	10.987	10.3962	12.0758	7.3841	12.1501
1474	203045_at	NINJ1	ninjurin 1	10.6751	9.20979	10.564	6.73892	15.3075
49261	227067_x_at	NOTCH2NL	Notch homolog 2 (Drosophila) N-terminal like	10.3879	9.31066	10.2694	8.73498	3.14467
47225	221210_s_at	NPL	N-acetylneuraminate pyruvate lyase (dihydrodipicolinate synthase)	9.50167	8.75004	9.1116	7.73656	3.399
38540	202340_x_at	NR4A1	nuclear receptor subfamily 4, group A, member 1	9.8884	9.43584	9.46992	6.71668	9.0112
1045	202073_at	OPTN	optineurin	10.0872	10.29	10.2701	8.05611	4.08702
38394	202074_s_at	OPTN	optineurin	11.4042	11.3837	11.2018	8.94535	5.49786
13721	225622_at	PAG1	phosphoprotein associated with glycosphingolipid microdomains 1	11.8177	11.1197	11.8797	8.52655	9.78858
13725	225626_at	PAG1	phosphoprotein associated with glycosphingolipid microdomains 1	13.5928	13.6199	14.031	10.5807	8.06743
15227	227354_at	PAG1	phosphoprotein associated with glycosphingolipid microdomains 1	12.6106	12.2795	12.8841	9.66264	7.71641
40072	205463_s_at	PDGFA	platelet-derived growth factor alpha polypeptide	9.84299	9.73349	10.9599	5.47494	20.6497
43262	211564_s_at	PDLIM4	PDZ and LIM domain 4	7.22786	5.73251	7.89681	5.11075	4.33824
37807	201102_s_at	PFKL	phosphofructokinase, liver	10.3182	8.79428	9.80167	8.60217	3.28536
42910	211065_x_at	PFKL	phosphofructokinase, liver	11.0384	9.54545	9.87487	9.35996	3.20086
9265	217996_at	PHLDA1	pleckstrin homology-like domain, family A, member 1	8.20856	7.97978	10.4458	5.44045	6.81215
9266	217997_at	PHLDA1	pleckstrin homology-like domain, family A, member 1	8.33141	8.33565	10.6503	5.36482	7.81686
38267	201860_s_at	PLAT	plasminogen activator, tissue	9.74172	5.48693	10.8116	4.55235	36.4885
4611	209034_at	PNRC1	proline-rich nuclear receptor coactivator 1	10.6959	8.66181	9.55091	8.91532	3.43571
2422	204897_at	PTGER4	prostaglandin E receptor 4 (subtype EP4)	14.2734	13.6294	14.0973	11.9697	4.93692
40494	206574_s_at	PTP4A3	protein tyrosine phosphatase type IVA, member 3	8.67097	6.8383	9.77225	5.76548	7.49272
4899	209695_at	PTP4A3	protein tyrosine phosphatase type IVA, member 3	9.83277	7.98242	10.6811	6.5878	9.48055
42026	209514_s_at	RAB27A	RAB27A, member RAS oncogene family	11.5051	10.3696	10.8561	9.14893	5.12016
11446	221808_at	RAB9A	RAB9A, member RAS oncogene family	12.0082	11.2252	12.0065	10.2475	3.38846
1548	203185_at	RASSF2	Ras association (RalGDS/AF-6) domain family member 2	12.8826	12.3041	12.6382	10.9993	3.68918
14421	226436_at	RASSF4	Ras association (RalGDS/AF-6) domain family member 4	13.1831	9.53493	10.5442	8.4702	26.2264
24649	238447_at	RBMS3	RNA binding motif, single stranded interacting protein	7.46287	5.64857	7.67524	4.6892	6.83845
3109	206035_at	REL	v-rel reticuloendotheliosis viral oncogene homolog (avian)	6.80293	6.31538	6.52113	3.54515	9.5651
40291	206036_s_at	REL	v-rel reticuloendotheliosis viral oncogene homolog (avian)	8.85244	8.68387	9.04253	7.19936	3.14504
2594	205205_at	RELB	v-rel reticuloendotheliosis viral oncogene homolog B	9.08217	9.09281	8.88829	6.05104	8.1745
41928	209324_s_at	RGS16	regulator of G-protein signaling 16	9.85386	9.77918	9.60545	7.6436	4.62759
113	36564_at	RNF19B	ring finger protein 19B	8.43135	7.36781	7.90669	6.71988	3.27494
42499	210426_x_at	RORA	RAR-related orphan receptor A	9.39864	9.42399	10.4262	6.94978	5.45985
49977	231658_x_at	RPL36	ribosomal protein L36	6.69296	7.3341	4.51929	5.0662	3.08819
19321	232231_at	RUNX2	runt-related transcription factor 2	7.79482	6.49804	9.24471	4.51601	9.70555
38589	202426_s_at	RXRA	retinoid X receptor, alpha	9.05495	6.74966	7.64941	5.88429	9.00459
38607	202449_s_at	RXRA	retinoid X receptor, alpha	11.4341	7.66756	8.79523	5.89565	46.4765
1043	202071_at	SDC4	syndecan 4	12.4877	11.5534	13.2993	9.45516	8.18249
910	201739_at	SGK1	serum/glucocorticoid regulated kinase 1	14.5761	14.5071	14.2208	10.8545	13.1917
37	32091_at	SLC25A44	solute carrier family 25, member 44	13.8395	13.2943	13.6509	12.2126	3.08861
2368	204790_at	SMAD7	SMAD family member 7	7.74057	7.87215	7.50449	4.77781	7.79614
38083	201562_s_at	SORD	sorbitol dehydrogenase	12.7576	11.3016	12.6269	10.8446	3.76576
845	201563_at	SORD	sorbitol dehydrogenase	13.8564	12.6951	13.7078	12.0464	3.50633
38652	202524_s_at	SPOCK2	sparc/osteonectin, cwcv and kazal-like domains proteoglycan (testican) 2	11.9962	10.5021	12.1375	9.85731	4.40408
7244	214597_at	SSTR2	somatostatin receptor 2	8.23932	4.95848	8.17546	4.83793	10.5662
2573	205170_at	STAT2	signal transducer and activator of transcription 2, 113kDa	6.41557	6.55413	6.78722	4.07122	5.07832
22143	235670_at	STX11	syntaxin 11	9.10412	7.91354	9.71254	6.45396	6.27737
651	201079_at	SYNGR2	synaptogyrin 2	11.4276	10.4222	10.8833	9.71548	3.27642
583	200916_at	TAGLN2	transgelin 2	11.7277	9.61855	12.1513	9.63918	4.25297
4787	209451_at	TANK	TRAF family member-associated NFKB activator	12.1242	11.6477	12.2492	10.2022	3.78951
14582	226625_at	TGFBR3	transforming growth factor, beta receptor III	8.11926	9.37008	10.132	6.375	3.35023
14147	226117_at	TIFA	TRAF-interacting protein with forkhead-associated domain	13.6044	13.1165	13.6547	11.8743	3.31767
37840	201150_s_at	TIMP3	TIMP metallopeptidase inhibitor 3	9.47976	8.31119	9.76276	6.99405	5.6011
12299	223482_at	TMEM120A	transmembrane protein 120A	8.75622	6.72465	8.06508	6.9741	3.43931
21526	234994_at	TMEM200A	transmembrane protein 200A	11.6795	10.9027	11.7291	9.06463	6.12568
10050	219410_at	TMEM45A	transmembrane protein 45A	9.40737	6.06194	8.51791	7.11318	4.90479
38725	202643_s_at	TNFAIP3	tumor necrosis factor, alpha-induced protein 3	13.0516	12.8621	13.0386	9.84601	9.22533
38726	202644_s_at	TNFAIP3	tumor necrosis factor, alpha-induced protein 3	14.7338	14.6654	14.7685	12.3814	5.10701
40817	207426_s_at	TNFSF4	tumor necrosis factor (ligand) superfamily, member 4	9.05217	8.1074	8.5031	7.19706	3.61779
3665	206907_at	TNFSF9	tumor necrosis factor (ligand) superfamily, member 9	7.86552	6.09159	7.88043	5.00458	7.26489
40725	207196_s_at	TNIP1	TNFAIP3 interacting protein 1	12.117	11.1794	12.098	9.77512	5.06963
2835	205599_at	TRAF1	TNF receptor-associated factor 1	8.08761	7.07931	8.43255	5.86419	4.66999
21637	235116_at	TRAF1	TNF receptor-associated factor 1	7.18562	6.42229	6.95715	5.19592	3.97154
50696	235688_s_at	TRAF4	TNF receptor-associated factor 4	10.8883	11.0802	11.1562	9.07028	3.52599
1118	202241_at	TRIB1	tribbles homolog 1 (Drosophila)	12.439	11.292	13.774	10.6246	3.51704
22421	235973_at	TRIP11	thyroid hormone receptor interactor 11	5.63961	5.44926	5.55204	3.54515	4.27066
1249	202546_at	VAMP8	vesicle-associated membrane protein 8 (endobrevin)	7.01202	5.50173	7.23997	5.14922	3.63713
39361	203868_s_at	VCAM1	vascular cell adhesion molecule 1	12.6384	9.84684	13.2295	5.44433	146.427
6568	213342_at	YAP1	Yes-associated protein 1, 65kDa	5.3446	3.69437	5.79028	3.54515	3.48087
15206	227329_at	ZBTB46	zinc finger and BTB domain containing 46	7.30673	6.48879	6.88043	3.78394	11.4938
39222	203603_s_at	ZEB2	zinc finger E-box binding homeobox 2	6.74593	5.64857	7.51653	4.22322	5.74661
43578	211962_s_at	ZFP36L1	zinc finger protein 36, C3H type-like 1	12.6198	12.3994	13.0251	11.0213	3.02832

## Sheet: MOLT Flag-Tax-2 up
Gene Row (Double-click)	Probe set	Gene symbol	Description	mean of log intensities for F1-M	mean of log intensities for F2-M	mean of log intensities for F3-M	mean of log intensities for VECT-M	FoldDiff
41999	209459_s_at	ABAT	4-aminobutyrate aminotransferase	11.5156	12.1728	12.3122	10.2849	3.70112
43017	211207_s_at	ACSL6	acyl-CoA synthetase long-chain family member 6	7.6794	7.90869	7.87397	5.9292	3.94354
23184	236796_at	BACH2	BTB and CNC homology 1, basic leucine zipper transcription factor 2	10.3373	10.4055	10.9173	8.79042	3.06339
39846	204908_s_at	BCL3	B-cell CLL/lymphoma 3	9.79796	9.50403	10.5812	3.54515	62.2016
42557	210538_s_at	BIRC3	baculoviral IAP repeat-containing 3	14.445	13.6589	13.872	8.55861	34.3027
12854	224574_at	C17orf49	chromosome 17 open reading frame 49	11.1722	10.5274	10.7209	8.82611	3.25187
27323	241379_at	C2orf13	chromosome 2 open reading frame 13	8.01075	8.10376	8.06193	6.48626	3.06843
24677	238476_at	C5orf41	chromosome 5 open reading frame 41	6.35266	7.00985	6.60848	5.2005	3.50484
1649	203416_at	CD53	CD53 molecule	11.7683	12.4876	11.996	10.8961	3.01365
2178	204440_at	CD83	CD83 molecule	14.1822	14.0223	14.1631	12.2638	3.38353
53040	1556499_s_at	COL1A1	collagen, type I, alpha 1	12.5675	6.24677	11.5751	4.44045	3.49749
12861	224583_at	COTL1	coactosin-like 1 (Dictyostelium)	11.676	11.0296	12.2479	9.27334	3.37821
6536	213295_at	CYLD	cylindromatosis (turban tumor syndrome)	11.6373	11.023	11.7713	8.30057	6.60006
11644	222142_at	CYLD	cylindromatosis (turban tumor syndrome)	10.3306	9.66386	10.253	7.57372	4.25789
189	39582_at	CYLD	cylindromatosis (turban tumor syndrome)	11.3492	10.6423	11.4655	8.09913	5.82876
371	60084_at	CYLD	cylindromatosis (turban tumor syndrome)	10.6006	9.98439	10.5829	7.84087	4.41839
37770	201041_s_at	DUSP1	dual specificity phosphatase 1	11.2925	11.5248	11.094	9.51301	4.03277
44888	215501_s_at	DUSP10	dual specificity phosphatase 10	10.4553	9.47971	10.019	7.35662	4.35626
11354	221563_at	DUSP10	dual specificity phosphatase 10	12.8608	12.6315	13.1314	10.4345	4.58512
38164	201693_s_at	EGR1	early growth response 1	9.53813	8.81406	8.67731	6.57018	4.73669
38165	201694_s_at	EGR1	early growth response 1	12.7947	12.5317	12.9103	10.7191	3.5127
49310	227404_s_at	EGR1	early growth response 1	12.3212	12.0123	12.6538	8.30697	13.0442
3153	206115_at	EGR3	early growth response 3	7.01964	7.17126	7.76412	5.14447	4.07497
573	200878_at	EPAS1	endothelial PAS domain protein 1	8.71579	10.5393	11.0575	7.29576	9.47115
39781	204780_s_at	FAS	Fas (TNF receptor superfamily, member 6)	13.4602	12.553	13.2641	10.2291	5.0068
39782	204781_s_at	FAS	Fas (TNF receptor superfamily, member 6)	12.634	11.6984	12.4244	9.39765	4.9271
44969	215719_x_at	FAS	Fas (TNF receptor superfamily, member 6)	10.4694	9.07777	9.91616	6.62922	5.45867
44967	215717_s_at	FBN2	fibrillin 2	3.50868	6.18851	6.0287	3.54515	6.24785
1730	203562_at	FEZ1	fasciculation and elongation protein zeta 1 (zygin I)	12.4836	12.4359	13.4004	7.31809	34.722
2020	204135_at	FILIP1L	filamin A interacting protein 1-like	11.3343	9.86	10.4918	7.62239	4.71615
1481	203066_at	GALNAC4S-6ST	B cell RAG associated protein	10.3024	10.1909	10.5247	8.41305	3.42924
2192	204472_at	GEM	GTP binding protein overexpressed in skeletal muscle	12.8969	12.0739	11.3295	8.11501	15.551
41558	208729_x_at	HLA-B	major histocompatibility complex, class I, B	9.57175	9.03772	8.85258	7.41502	3.07951
1049	202081_at	IER2	immediate early response 2	14.2196	14.1773	14.104	12.4219	3.37618
38126	201631_s_at	IER3	immediate early response 3	14.2312	14.2792	15.2465	10.7358	11.6598
16984	229450_at	IFIT3	interferon-induced protein with tetratricopeptide repeats 3	11.5254	11.5531	11.4919	9.12801	5.37074
15504	227677_at	JAK3	Janus kinase 3 (a protein tyrosine kinase, leukocyte)	10.2418	9.96417	9.98173	8.25775	3.2635
16714	229127_at	JAM2	junctional adhesion molecule 2	7.18223	6.59092	7.44761	4.96738	3.0813
24901	238727_at	LOC440934	hypothetical gene supported by BC008048	10.2344	8.444	10.9734	3.54515	29.8333
40782	207339_s_at	LTB	lymphotoxin beta (TNF superfamily, member 3)	12.8748	13.106	13.7753	10.6356	5.5422
1710	203518_at	LYST	lysosomal trafficking regulator	10.05	10.6993	10.0963	8.71428	3.95868
39899	205027_s_at	MAP3K8	mitogen-activated protein kinase kinase kinase 8	9.16145	9.6653	10.5442	6.69733	7.82435
32040	1556451_at	NA	NA	9.31242	8.94128	9.23662	7.22435	3.28736
35945	1566142_at	NA	NA	3.50868	6.52545	5.54844	4.79004	3.32974
47463	221648_s_at	NA	NA	5.91739	6.53986	6.9814	3.54515	7.97072
14530	226560_at	NA	NA	8.52971	7.81331	9.10364	5.74365	4.19788
16347	228692_at	NA	NA	5.02973	5.38686	5.47823	3.54515	3.58435
17550	230130_at	NA	NA	8.07366	9.19621	9.26762	6.61382	5.98931
29170	243559_at	NA	NA	5.11749	6.92182	6.79028	4.98344	3.83275
51585	243846_x_at	NA	NA	5.76266	7.17473	6.93525	5.19592	3.94168
29601	244045_at	NA	NA	5.62969	6.63521	5.90458	4.85549	3.4336
28932	243296_at	NAMPT	nicotinamide phosphoribosyltransferase	8.7604	9.03136	9.11708	6.78699	4.7383
4872	209636_at	NFKB2	nuclear factor of kappa light polypeptide gene enhancer in B-cells 2 (p49/p100)	8.87325	7.42035	8.28396	3.54515	14.6741
38054	201502_s_at	NFKBIA	nuclear factor of kappa light polypeptide gene enhancer in B-cells inhibitor, alpha	12.4886	10.9942	12.3489	9.02639	3.91185
48261	223218_s_at	NFKBIZ	nuclear factor of kappa light polypeptide gene enhancer in B-cells inhibitor, zeta	10.987	10.3962	12.0758	7.3841	8.06727
1474	203045_at	NINJ1	ninjurin 1	10.6751	9.20979	10.564	6.73892	5.54378
1045	202073_at	OPTN	optineurin	10.0872	10.29	10.2701	8.05611	4.7041
38394	202074_s_at	OPTN	optineurin	11.4042	11.3837	11.2018	8.94535	5.4204
13721	225622_at	PAG1	phosphoprotein associated with glycosphingolipid microdomains 1	11.8177	11.1197	11.8797	8.52655	6.03402
13725	225626_at	PAG1	phosphoprotein associated with glycosphingolipid microdomains 1	13.5928	13.6199	14.031	10.5807	8.22029
15227	227354_at	PAG1	phosphoprotein associated with glycosphingolipid microdomains 1	12.6106	12.2795	12.8841	9.66264	6.13431
40072	205463_s_at	PDGFA	platelet-derived growth factor alpha polypeptide	9.84299	9.73349	10.9599	5.47494	19.1404
9265	217996_at	PHLDA1	pleckstrin homology-like domain, family A, member 1	8.20856	7.97978	10.4458	5.44045	5.81319
9266	217997_at	PHLDA1	pleckstrin homology-like domain, family A, member 1	8.33141	8.33565	10.6503	5.36482	7.83987
2422	204897_at	PTGER4	prostaglandin E receptor 4 (subtype EP4)	14.2734	13.6294	14.0973	11.9697	3.15949
2594	205205_at	RELB	v-rel reticuloendotheliosis viral oncogene homolog B	9.08217	9.09281	8.88829	6.05104	8.23501
41928	209324_s_at	RGS16	regulator of G-protein signaling 16	9.85386	9.77918	9.60545	7.6436	4.39414
41929	209325_s_at	RGS16	regulator of G-protein signaling 16	10.9184	11.0715	11.6997	9.41626	3.14978
42499	210426_x_at	RORA	RAR-related orphan receptor A	9.39864	9.42399	10.4262	6.94978	5.55663
1043	202071_at	SDC4	syndecan 4	12.4877	11.5534	13.2993	9.45516	4.28172
910	201739_at	SGK1	serum/glucocorticoid regulated kinase 1	14.5761	14.5071	14.2208	10.8545	12.5764
42223	209897_s_at	SLIT2	slit homolog 2 (Drosophila)	10.158	11.1286	11.4311	9.50978	3.0713
49537	228850_s_at	SLIT2	slit homolog 2 (Drosophila)	9.65578	10.872	11.205	8.61382	4.78378
2368	204790_at	SMAD7	SMAD family member 7	7.74057	7.87215	7.50449	4.77781	8.54062
2342	204731_at	TGFBR3	transforming growth factor, beta receptor III	5.9941	7.27396	7.52021	4.97276	4.92868
14582	226625_at	TGFBR3	transforming growth factor, beta receptor III	8.11926	9.37008	10.132	6.375	7.97276
21526	234994_at	TMEM200A	transmembrane protein 200A	11.6795	10.9027	11.7291	9.06463	3.57529
38725	202643_s_at	TNFAIP3	tumor necrosis factor, alpha-induced protein 3	13.0516	12.8621	13.0386	9.84601	8.09
38726	202644_s_at	TNFAIP3	tumor necrosis factor, alpha-induced protein 3	14.7338	14.6654	14.7685	12.3814	4.87037
1400	202871_at	TRAF4	TNF receptor-associated factor 4	10.0253	11.581	10.7671	9.00786	5.95124
50696	235688_s_at	TRAF4	TNF receptor-associated factor 4	10.8883	11.0802	11.1562	9.07028	4.02771
28228	242473_at	TRAF4	TNF receptor-associated factor 4	9.59189	10.0908	10.1154	8.03187	4.16686
43977	213293_s_at	TRIM22	tripartite motif-containing 22	7.28478	7.64857	7.41436	5.90972	3.33769
39361	203868_s_at	VCAM1	vascular cell adhesion molecule 1	12.6384	9.84684	13.2295	5.44433	21.1489

## Sheet: MOLT Flag-Tax-3 up
Gene Row (Double-click)	Probe set	Gene symbol	Description	mean of log intensities for F1-M	mean of log intensities for F2-M	mean of log intensities for F3-M	mean of log intensities for VECT-M	FoldDiff
41999	209459_s_at	ABAT	4-aminobutyrate aminotransferase	11.5156	12.1728	12.3122	10.2849	4.07655
6670	213497_at	ABTB2	ankyrin repeat and BTB (POZ) domain containing 2	8.1686	6.41645	8.47491	6.81119	3.16832
43017	211207_s_at	ACSL6	acyl-CoA synthetase long-chain family member 6	7.6794	7.90869	7.87397	5.9292	3.84976
999	201952_at	ALCAM	activated leukocyte cell adhesion molecule	11.8777	10.9533	11.9635	9.72943	4.70459
13662	225557_at	AXUD1	AXIN1 up-regulated 1	9.33624	8.15556	10.0569	7.53247	5.75334
38282	201883_s_at	B4GALT1	UDP-Gal:betaGlcNAc beta 1,4- galactosyltransferase, polypeptide 1	10.5622	10.2583	11.3896	9.78947	3.03169
23184	236796_at	BACH2	BTB and CNC homology 1, basic leucine zipper transcription factor 2	10.3373	10.4055	10.9173	8.79042	4.36769
5835	212312_at	BCL2L1	BCL2-like 1	12.1558	11.6293	12.6763	10.6432	4.09303
39846	204908_s_at	BCL3	B-cell CLL/lymphoma 3	9.79796	9.50403	10.5812	3.54515	131.239
37858	201170_s_at	BHLHB2	basic helix-loop-helix domain containing, class B, 2	12.1805	10.0747	12.0745	9.23137	7.1756
42557	210538_s_at	BIRC3	baculoviral IAP repeat-containing 3	14.445	13.6589	13.872	8.55861	39.7648
37898	201236_s_at	BTG2	BTG family, member 2	11.264	11.0273	11.653	9.5492	4.29834
12854	224574_at	C17orf49	chromosome 17 open reading frame 49	11.1722	10.5274	10.7209	8.82611	3.71858
12229	223360_at	C21orf56	chromosome 21 open reading frame 56	6.48504	5.93141	7.47063	5.13011	5.06485
41994	209446_s_at	C7orf44	chromosome 7 open reading frame 44	8.30257	7.80066	8.82158	7.2005	3.07605
5085	210108_at	CACNA1D	calcium channel, voltage-dependent, L type, alpha 1D subunit	7.33243	4.37083	7.82195	4.70865	8.6536
27725	241871_at	CAMK4	calcium/calmodulin-dependent protein kinase IV	7.65354	7.04941	9.14388	7.1385	4.01494
41134	208056_s_at	CBFA2T3	core-binding factor, runt domain, alpha subunit 2; translocated to, 3	9.05711	7.31956	9.27445	7.53429	3.34072
47590	221912_s_at	CCDC28B	coiled-coil domain containing 28B	9.12545	8.2718	9.23969	6.84966	5.24168
2178	204440_at	CD83	CD83 molecule	14.1822	14.0223	14.1631	12.2638	3.73017
14095	226056_at	CDGAP	Cdc42 GTPase-activating protein	9.14762	8.34748	9.30759	7.15396	4.44946
37828	201131_s_at	CDH1	cadherin 1, type 1, E-cadherin (epithelial)	6.77321	4.51638	6.31821	3.54515	6.83556
42575	210563_x_at	CFLAR	CASP8 and FADD-like apoptosis regulator	12.1391	9.7006	11.9811	9.26898	6.55284
43085	211316_x_at	CFLAR	CASP8 and FADD-like apoptosis regulator	9.09274	8.34389	8.8772	7.27851	3.02868
4044	207568_at	CHRNA6	cholinergic receptor, nicotinic, alpha 6	10.545	9.21569	10.181	7.01894	8.95107
2813	205567_at	CHST1	carbohydrate (keratan sulfate Gal-6) sulfotransferase 1	6.10561	5.92044	9.07545	5.86419	9.26159
47155	221059_s_at	CHST6	carbohydrate (N-acetylglucosamine 6-O) sulfotransferase 6	13.1886	12.6827	13.5588	11.151	5.3065
53040	1556499_s_at	COL1A1	collagen, type I, alpha 1	12.5675	6.24677	11.5751	4.44045	140.525
38522	202310_s_at	COL1A1	collagen, type I, alpha 1	8.37756	3.53087	8.43108	3.85549	23.8446
44025	213428_s_at	COL6A1	collagen, type VI, alpha 1	10.9621	7.49712	12.2818	3.99933	311.371
12861	224583_at	COTL1	coactosin-like 1 (Dictyostelium)	11.676	11.0296	12.2479	9.27334	7.86022
39237	203634_s_at	CPT1A	carnitine palmitoyltransferase 1A (liver)	5.02973	5.73251	6.27962	3.54515	6.65514
42157	209774_x_at	CXCL2	chemokine (C-X-C motif) ligand 2	6.71031	6.58572	7.98407	3.54515	21.6894
6536	213295_at	CYLD	cylindromatosis (turban tumor syndrome)	11.6373	11.023	11.7713	8.30057	11.0867
11644	222142_at	CYLD	cylindromatosis (turban tumor syndrome)	10.3306	9.66386	10.253	7.57372	6.40549
189	39582_at	CYLD	cylindromatosis (turban tumor syndrome)	11.3492	10.6423	11.4655	8.09913	10.3125
371	60084_at	CYLD	cylindromatosis (turban tumor syndrome)	10.6006	9.98439	10.5829	7.84087	6.68988
15336	227485_at	DDX26B	DEAD/H (Asp-Glu-Ala-Asp/His) box polypeptide 26B	9.72571	9.56826	9.71716	8.11683	3.03213
1218	202481_at	DHRS3	dehydrogenase/reductase (SDR family) member 3	10.1069	8.20725	9.45316	7.22885	4.67287
36786	1569476_at	DKFZP434L187	hypothetical LOC26082	3.50868	5.23575	7.12617	3.54515	11.9673
18171	230861_at	DKFZP434L187	hypothetical LOC26082	4.42706	3.53087	7.1946	3.54515	12.5486
3806	207147_at	DLX2	distal-less homeobox 2	7.61469	5.21794	8.86748	5.97544	7.42319
44888	215501_s_at	DUSP10	dual specificity phosphatase 10	10.4553	9.47971	10.019	7.35662	6.33063
11354	221563_at	DUSP10	dual specificity phosphatase 10	12.8608	12.6315	13.1314	10.4345	6.48403
4790	209457_at	DUSP5	dual specificity phosphatase 5	8.57132	9.00499	11.2671	8.09235	9.0304
38164	201693_s_at	EGR1	early growth response 1	9.53813	8.81406	8.67731	6.57018	4.30833
38165	201694_s_at	EGR1	early growth response 1	12.7947	12.5317	12.9103	10.7191	4.56688
49310	227404_s_at	EGR1	early growth response 1	12.3212	12.0123	12.6538	8.30697	20.3485
3153	206115_at	EGR3	early growth response 3	7.01964	7.17126	7.76412	5.14447	6.14601
14130	226099_at	ELL2	elongation factor, RNA polymerase II, 2	6.78666	7.08301	8.98872	6.53792	5.46719
14899	226982_at	ELL2	elongation factor, RNA polymerase II, 2	7.74364	7.37887	9.41188	7.07996	5.03475
573	200878_at	EPAS1	endothelial PAS domain protein 1	8.71579	10.5393	11.0575	7.29576	13.5643
45920	217967_s_at	FAM129A	family with sequence similarity 129, member A	11.7011	10.7472	12.0432	10.346	3.24262
39781	204780_s_at	FAS	Fas (TNF receptor superfamily, member 6)	13.4602	12.553	13.2641	10.2291	8.19611
39782	204781_s_at	FAS	Fas (TNF receptor superfamily, member 6)	12.634	11.6984	12.4244	9.39765	8.14972
44969	215719_x_at	FAS	Fas (TNF receptor superfamily, member 6)	10.4694	9.07777	9.91616	6.62922	9.7604
45174	216252_x_at	FAS	Fas (TNF receptor superfamily, member 6)	9.43064	8.15146	8.96595	6.96199	4.01099
44967	215717_s_at	FBN2	fibrillin 2	3.50868	6.18851	6.0287	3.54515	5.59272
44385	214212_x_at	FERMT2	fermitin family homolog 2 (Drosophila)	7.72124	7.65768	8.57833	6.80969	3.40733
1730	203562_at	FEZ1	fasciculation and elongation protein zeta 1 (zygin I)	12.4836	12.4359	13.4004	7.31809	67.7599
2020	204135_at	FILIP1L	filamin A interacting protein 1-like	11.3343	9.86	10.4918	7.62239	7.30751
46525	219316_s_at	FLVCR2	feline leukemia virus subgroup C cellular receptor family, member 2	10.4666	9.21794	10.5179	8.43365	4.24058
13415	225262_at	FOSL2	FOS-like antigen 2	9.07458	10.4397	11.704	8.91462	6.91337
15925	228188_at	FOSL2	FOS-like antigen 2	7.00181	8.94467	9.7645	7.41798	5.08596
38768	202724_s_at	FOXO1	forkhead box O1	6.69296	6.5559	10.0206	6.0812	15.3418
39276	203706_s_at	FZD7	frizzled homolog 7 (Drosophila)	6.94564	6.5559	8.84489	6.13252	6.55397
2644	205278_at	GAD1	glutamate decarboxylase 1 (brain, 67kDa)	9.16774	3.53087	6.40642	3.54515	7.26655
40885	207574_s_at	GADD45B	growth arrest and DNA-damage-inducible, beta	7.26783	6.58746	8.09872	3.54515	23.4834
1481	203066_at	GALNAC4S-6ST	B cell RAG associated protein	10.3024	10.1909	10.5247	8.41305	4.32179
42072	209604_s_at	GATA3	GATA binding protein 3	14.587	13.8073	14.6219	12.2506	5.17404
2192	204472_at	GEM	GTP binding protein overexpressed in skeletal muscle	12.8969	12.0739	11.3295	8.11501	9.28254
6392	213094_at	GPR126	G protein-coupled receptor 126	10.1157	8.9423	10.0503	7.97142	4.22494
41827	209140_x_at	HLA-B	major histocompatibility complex, class I, B	12.6537	11.4852	12.0237	9.99025	4.09388
45299	216526_x_at	HLA-C	major histocompatibility complex, class I, C	12.9087	11.9302	12.2848	10.368	3.77592
38721	202638_s_at	ICAM1	intercellular adhesion molecule 1	10.0379	8.05004	10.7902	5.76857	32.4829
38086	201566_x_at	ID2	inhibitor of DNA binding 2, dominant negative helix-loop-helix protein	6.98116	7.29535	8.56947	6.6052	3.90215
1049	202081_at	IER2	immediate early response 2	14.2196	14.1773	14.104	12.4219	3.20881
38126	201631_s_at	IER3	immediate early response 3	14.2312	14.2792	15.2465	10.7358	22.796
16984	229450_at	IFIT3	interferon-induced protein with tetratricopeptide repeats 3	11.5254	11.5531	11.4919	9.12801	5.14753
14706	226759_at	IKZF4	IKAROS family zinc finger 4 (Eos)	9.32553	9.02753	10.5678	7.99999	5.92909
2428	204912_at	IL10RA	interleukin 10 receptor, alpha	11.4606	8.61961	10.6571	7.61296	8.24838
40276	205992_s_at	IL15	interleukin 15	8.72086	7.53897	9.00294	7.0599	3.84515
3471	206618_at	IL18R1	interleukin 18 receptor 1	8.78778	7.42327	11.0588	5.21418	57.4673
11604	222062_at	IL27RA	interleukin 27 receptor, alpha	10.1943	10.4904	10.7513	8.9181	3.56314
38832	202859_x_at	IL8	interleukin 8	6.03725	6.09647	8.02547	5.59478	5.39151
1359	202794_at	INPP1	inositol polyphosphate-1-phosphatase	10.1059	9.17819	9.68307	8.08927	3.01843
18948	231779_at	IRAK2	interleukin-1 receptor-associated kinase 2	6.90511	6.58572	9.31874	6.10831	9.25626
1587	203275_at	IRF2	interferon regulatory factor 2	10.8593	10.8568	11.2789	9.45564	3.53873
1798	203710_at	ITPR1	inositol 1,4,5-triphosphate receptor, type 1	11.0127	9.91475	11.2453	8.95386	4.89534
45184	216268_s_at	JAG1	jagged 1 (Alagille syndrome)	6.83923	5.60812	8.6184	5.47115	8.85965
15504	227677_at	JAK3	Janus kinase 3 (a protein tyrosine kinase, leukocyte)	10.2418	9.96417	9.98173	8.25775	3.30346
9932	219213_at	JAM2	junctional adhesion molecule 2	9.1686	8.47057	9.63802	7.37297	4.80671
16714	229127_at	JAM2	junctional adhesion molecule 2	7.18223	6.59092	7.44761	4.96738	5.57986
804	201473_at	JUNB	jun B proto-oncogene	8.70913	7.92457	9.33973	7.11318	4.68013
50679	235467_s_at	KCNC4	potassium voltage-gated channel, Shaw-related subfamily, member 4	5.82482	6.46256	6.05179	3.70865	5.07406
46627	219615_s_at	KCNK5	potassium channel, subfamily K, member 5	10.7716	10.1109	10.9317	9.28149	3.13882
46654	219724_s_at	KIAA0748	KIAA0748	7.79037	7.93619	8.44761	6.80668	3.11867
4676	209211_at	KLF5	Kruppel-like factor 5 (intestinal)	8.20856	8.17242	9.95443	8.00655	3.85807
14043	226001_at	KLHL5	kelch-like 5 (Drosophila)	8.20021	7.79766	8.10425	6.07871	4.07144
3172	206140_at	LHX2	LIM homeobox 2	8.17827	7.17819	7.81522	3.54515	19.2939
4673	209204_at	LMO4	LIM domain only 4	5.79851	4.60126	7.1946	4.19592	7.99268
32269	1557049_at	LOC149478	hypothetical protein LOC149478	7.30776	7.21906	8.84599	6.56129	4.87263
24901	238727_at	LOC440934	hypothetical gene supported by BC008048	10.2344	8.444	10.9734	3.54515	172.242
40782	207339_s_at	LTB	lymphotoxin beta (TNF superfamily, member 3)	12.8748	13.106	13.7753	10.6356	8.81371
116	36711_at	MAFF	v-maf musculoaponeurotic fibrosarcoma oncogene homolog F (avian)	9.25338	9.61643	10.2002	8.0905	4.31605
21947	235457_at	MAML2	mastermind-like 2 (Drosophila)	9.05495	8.01694	9.52617	7.41502	4.32036
39899	205027_s_at	MAP3K8	mitogen-activated protein kinase kinase kinase 8	9.16145	9.6653	10.5442	6.69733	14.3883
1403	202890_at	MAP7	microtubule-associated protein 7	10.5422	9.03772	11.3162	8.67237	6.24971
41859	209199_s_at	MEF2C	myocyte enhancer factor 2C	11.9578	11.4147	12.0515	10.1855	3.64513
4672	209200_at	MEF2C	myocyte enhancer factor 2C	10.724	10.2544	10.5209	8.80141	3.2932
647	201069_at	MMP2	matrix metallopeptidase 2 (gelatinase A, 72kDa gelatinase, 72kDa type IV collagenase)	7.77246	7.81109	9.15695	6.47683	6.40909
32040	1556451_at	NA	NA	9.31242	8.94128	9.23662	7.22435	4.03416
47463	221648_s_at	NA	NA	5.91739	6.53986	6.9814	3.54515	10.8247
14474	226498_at	NA	NA	8.92044	10.7027	10.8263	9.18727	3.11463
14530	226560_at	NA	NA	8.52971	7.81331	9.10364	5.74365	10.2673
15401	227565_at	NA	NA	6.28056	5.05193	6.11403	3.85549	4.78507
15449	227618_at	NA	NA	6.84924	6.4184	7.94213	3.54515	21.068
16347	228692_at	NA	NA	5.02973	5.38686	5.47823	3.54515	3.8187
16454	228812_at	NA	NA	11.9722	11.2124	12.0055	10.3249	3.20559
17550	230130_at	NA	NA	8.07366	9.19621	9.26762	6.61382	6.29323
17946	230599_at	NA	NA	9.35868	9.00952	10.2393	8.40711	3.5607
21750	235242_at	NA	NA	11.5831	11.1358	11.6843	9.88927	3.47023
21801	235299_at	NA	NA	8.25499	7.19194	8.72356	6.4229	4.92683
21918	235427_at	NA	NA	9.40277	8.23575	8.82717	7.19362	3.10276
22052	235570_at	NA	NA	8.23278	6.53268	8.22932	5.33175	7.4517
22419	235971_at	NA	NA	9.92281	9.47245	10.1703	8.19936	3.92034
22625	236198_at	NA	NA	11.6071	11.3604	12.1341	10.0272	4.30771
25684	239567_at	NA	NA	6.38446	5.11584	7.53029	4.24115	9.77529
29244	243641_at	NA	NA	3.50868	3.53087	5.87325	3.54515	5.02144
51615	244114_x_at	NA	NA	8.13745	6.60641	7.61366	4.22322	10.4863
41128	208047_s_at	NAB1	NGFI-A binding protein 1 (EGR1 binding protein 1)	7.00693	7.18393	7.52938	5.65284	3.67193
28932	243296_at	NAMPT	nicotinamide phosphoribosyltransferase	8.7604	9.03136	9.11708	6.78699	5.02837
13484	225344_at	NCOA7	nuclear receptor coactivator 7	13.9339	13.1548	14.3464	12.3461	4.00075
43729	212445_s_at	NEDD4L	neural precursor cell expressed, developmentally down-regulated 4-like	10.8196	9.84865	10.5575	8.82239	3.32914
1079	202149_at	NEDD9	neural precursor cell expressed, developmentally down-regulated 9	10.7955	9.53358	10.8212	9.0684	3.37014
40861	207535_s_at	NFKB2	nuclear factor of kappa light polypeptide gene enhancer in B-cells 2 (p49/p100)	9.18195	7.55679	8.46396	6.25444	4.62521
4872	209636_at	NFKB2	nuclear factor of kappa light polypeptide gene enhancer in B-cells 2 (p49/p100)	8.87325	7.42035	8.28396	3.54515	26.7008
38054	201502_s_at	NFKBIA	nuclear factor of kappa light polypeptide gene enhancer in B-cells inhibitor, alpha	12.4886	10.9942	12.3489	9.02639	10.0039
48260	223217_s_at	NFKBIZ	nuclear factor of kappa light polypeptide gene enhancer in B-cells inhibitor, zeta	9.01075	8.13079	10.2458	6.58955	12.608
48261	223218_s_at	NFKBIZ	nuclear factor of kappa light polypeptide gene enhancer in B-cells inhibitor, zeta	10.987	10.3962	12.0758	7.3841	25.843
1474	203045_at	NINJ1	ninjurin 1	10.6751	9.20979	10.564	6.73892	14.1733
38540	202340_x_at	NR4A1	nuclear receptor subfamily 4, group A, member 1	9.8884	9.43584	9.46992	6.71668	6.7423
45171	216248_s_at	NR4A2	nuclear receptor subfamily 4, group A, member 2	6.19125	5.82071	6.2422	4.10097	4.41138
14475	226499_at	NRARP	Notch-regulated ankyrin repeat protein	7.62138	7.37184	9.14179	3.99933	35.3211
1045	202073_at	OPTN	optineurin	10.0872	10.29	10.2701	8.05611	4.6395
38394	202074_s_at	OPTN	optineurin	11.4042	11.3837	11.2018	8.94535	4.77808
13721	225622_at	PAG1	phosphoprotein associated with glycosphingolipid microdomains 1	11.8177	11.1197	11.8797	8.52655	10.2186
13725	225626_at	PAG1	phosphoprotein associated with glycosphingolipid microdomains 1	13.5928	13.6199	14.031	10.5807	10.9308
15227	227354_at	PAG1	phosphoprotein associated with glycosphingolipid microdomains 1	12.6106	12.2795	12.8841	9.66264	9.32756
40072	205463_s_at	PDGFA	platelet-derived growth factor alpha polypeptide	9.84299	9.73349	10.9599	5.47494	44.7843
43262	211564_s_at	PDLIM4	PDZ and LIM domain 4	7.22786	5.73251	7.89681	5.11075	6.89744
39441	204048_s_at	PHACTR2	phosphatase and actin regulator 2	9.03693	8.71595	10.6126	8.14149	5.54466
39442	204049_s_at	PHACTR2	phosphatase and actin regulator 2	8.78256	8.66797	10.2583	8.07372	4.54588
6091	212660_at	PHF15	PHD finger protein 15	11.9841	11.195	12.6173	10.8312	3.44874
9265	217996_at	PHLDA1	pleckstrin homology-like domain, family A, member 1	8.20856	7.97978	10.4458	5.44045	32.1189
9266	217997_at	PHLDA1	pleckstrin homology-like domain, family A, member 1	8.33141	8.33565	10.6503	5.36482	39.001
38267	201860_s_at	PLAT	plasminogen activator, tissue	9.74172	5.48693	10.8116	4.55235	76.5972
10413	219926_at	POPDC3	popeye domain containing 3	8.93326	8.44926	9.17166	7.37399	3.47658
13300	225124_at	PPP1R9B	protein phosphatase 1, regulatory (inhibitor) subunit 9B	7.83564	7.86	8.64056	6.85985	3.43595
6190	212805_at	PRUNE2	prune homolog 2 (Drosophila)	9.70284	9.21036	10.8881	8.52883	5.13114
46720	219938_s_at	PSTPIP2	proline-serine-threonine phosphatase interacting protein 2	9.14878	9.6865	11.2474	8.33592	7.524
2422	204897_at	PTGER4	prostaglandin E receptor 4 (subtype EP4)	14.2734	13.6294	14.0973	11.9697	4.36963
40494	206574_s_at	PTP4A3	protein tyrosine phosphatase type IVA, member 3	8.67097	6.8383	9.77225	5.76548	16.0753
4899	209695_at	PTP4A3	protein tyrosine phosphatase type IVA, member 3	9.83277	7.98242	10.6811	6.5878	17.0692
42026	209514_s_at	RAB27A	RAB27A, member RAS oncogene family	11.5051	10.3696	10.8561	9.14893	3.26529
11446	221808_at	RAB9A	RAB9A, member RAS oncogene family	12.0082	11.2252	12.0065	10.2475	3.38449
39295	203749_s_at	RARA	retinoic acid receptor, alpha	7.33751	7.4748	8.14478	6.23892	3.74732
1548	203185_at	RASSF2	Ras association (RalGDS/AF-6) domain family member 2	12.8826	12.3041	12.6382	10.9993	3.11422
14421	226436_at	RASSF4	Ras association (RalGDS/AF-6) domain family member 4	13.1831	9.53493	10.5442	8.4702	4.21038
24649	238447_at	RBMS3	RNA binding motif, single stranded interacting protein	7.46287	5.64857	7.67524	4.6892	7.92296
40291	206036_s_at	REL	v-rel reticuloendotheliosis viral oncogene homolog (avian)	8.85244	8.68387	9.04253	7.19936	3.58798
2594	205205_at	RELB	v-rel reticuloendotheliosis viral oncogene homolog B	9.08217	9.09281	8.88829	6.05104	7.14657
1540	203169_at	RGP1	RGP1 retrograde golgi transport homolog (S. cerevisiae)	7.91399	8.19194	6.84416	4.95658	3.70014
41928	209324_s_at	RGS16	regulator of G-protein signaling 16	9.85386	9.77918	9.60545	7.6436	3.89561
41929	209325_s_at	RGS16	regulator of G-protein signaling 16	10.9184	11.0715	11.6997	9.41626	4.86824
12462	223740_at	RIPPLY2	ripply2 homolog (zebrafish)	7.82337	7.46445	8.33817	6.74207	3.02325
42499	210426_x_at	RORA	RAR-related orphan receptor A	9.39864	9.42399	10.4262	6.94978	11.1301
19321	232231_at	RUNX2	runt-related transcription factor 2	7.79482	6.49804	9.24471	4.51601	26.5143
38589	202426_s_at	RXRA	retinoid X receptor, alpha	9.05495	6.74966	7.64941	5.88429	3.39902
38607	202449_s_at	RXRA	retinoid X receptor, alpha	11.4341	7.66756	8.79523	5.89565	7.46209
1043	202071_at	SDC4	syndecan 4	12.4877	11.5534	13.2993	9.45516	14.3612
2230	204541_at	SEC14L2	SEC14-like 2 (S. cerevisiae)	6.77321	5.66838	7.06319	5.28067	3.44027
910	201739_at	SGK1	serum/glucocorticoid regulated kinase 1	14.5761	14.5071	14.2208	10.8545	10.3126
1607	203320_at	SH2B3	SH2B adaptor protein 3	10.4382	10.4534	11.0323	9.108	3.79561
14959	227046_at	SLC39A11	solute carrier family 39 (metal ion transporter), member 11	9.40713	8.30698	9.68819	8.09112	3.02528
49537	228850_s_at	SLIT2	slit homolog 2 (Drosophila)	9.65578	10.872	11.205	8.61382	6.02591
2368	204790_at	SMAD7	SMAD family member 7	7.74057	7.87215	7.50449	4.77781	6.61931
38083	201562_s_at	SORD	sorbitol dehydrogenase	12.7576	11.3016	12.6269	10.8446	3.4396
845	201563_at	SORD	sorbitol dehydrogenase	13.8564	12.6951	13.7078	12.0464	3.16312
1703	203509_at	SORL1	sortilin-related receptor, L(DLR class) A repeats-containing	8.24149	8.58746	9.60394	7.50585	4.28142
6020	212560_at	SORL1	sortilin-related receptor, L(DLR class) A repeats-containing	7.7056	7.76584	10.0603	3.54515	91.4683
5091	210117_at	SPAG1	sperm associated antigen 1	9.92585	9.49504	10.4853	8.78508	3.24953
38652	202524_s_at	SPOCK2	sparc/osteonectin, cwcv and kazal-like domains proteoglycan (testican) 2	11.9962	10.5021	12.1375	9.85731	4.85752
7244	214597_at	SSTR2	somatostatin receptor 2	8.23932	4.95848	8.17546	4.83793	10.1087
22143	235670_at	STX11	syntaxin 11	9.10412	7.91354	9.71254	6.45396	9.57041
10480	220030_at	STYK1	serine/threonine/tyrosine kinase 1	7.08157	7.52636	8.89184	6.12288	6.81616
583	200916_at	TAGLN2	transgelin 2	11.7277	9.61855	12.1513	9.63918	5.7045
4787	209451_at	TANK	TRAF family member-associated NFKB activator	12.1242	11.6477	12.2492	10.2022	4.13226
19772	232760_at	TEX15	testis expressed 15	6.13628	6.29429	7.04796	5.24559	3.48793
2342	204731_at	TGFBR3	transforming growth factor, beta receptor III	5.9941	7.27396	7.52021	4.97276	5.846
14582	226625_at	TGFBR3	transforming growth factor, beta receptor III	8.11926	9.37008	10.132	6.375	13.5203
14147	226117_at	TIFA	TRAF-interacting protein with forkhead-associated domain	13.6044	13.1165	13.6547	11.8743	3.43538
37840	201150_s_at	TIMP3	TIMP metallopeptidase inhibitor 3	9.47976	8.31119	9.76276	6.99405	6.81498
21666	235146_at	TMCC3	transmembrane and coiled-coil domain family 3	6.49418	6.05694	9.48578	5.47494	16.1207
21526	234994_at	TMEM200A	transmembrane protein 200A	11.6795	10.9027	11.7291	9.06463	6.3399
13121	224917_at	TMEM49	transmembrane protein 49	8.30153	7.82145	9.08293	6.8613	4.6642
38725	202643_s_at	TNFAIP3	tumor necrosis factor, alpha-induced protein 3	13.0516	12.8621	13.0386	9.84601	9.1427
38726	202644_s_at	TNFAIP3	tumor necrosis factor, alpha-induced protein 3	14.7338	14.6654	14.7685	12.3814	5.23123
3665	206907_at	TNFSF9	tumor necrosis factor (ligand) superfamily, member 9	7.86552	6.09159	7.88043	5.00458	7.34036
40725	207196_s_at	TNIP1	TNFAIP3 interacting protein 1	12.117	11.1794	12.098	9.77512	5.00313
2835	205599_at	TRAF1	TNF receptor-associated factor 1	8.08761	7.07931	8.43255	5.86419	5.93135
1400	202871_at	TRAF4	TNF receptor-associated factor 4	10.0253	11.581	10.7671	9.00786	3.38524
50696	235688_s_at	TRAF4	TNF receptor-associated factor 4	10.8883	11.0802	11.1562	9.07028	4.24549
28228	242473_at	TRAF4	TNF receptor-associated factor 4	9.59189	10.0908	10.1154	8.03187	4.23843
1118	202241_at	TRIB1	tribbles homolog 1 (Drosophila)	12.439	11.292	13.774	10.6246	8.87256
13396	225235_at	TSPAN17	tetraspanin 17	7.4526	6.9558	8.03515	6.43462	3.03255
1249	202546_at	VAMP8	vesicle-associated membrane protein 8 (endobrevin)	7.01202	5.50173	7.23997	5.14922	4.25969
39361	203868_s_at	VCAM1	vascular cell adhesion molecule 1	12.6384	9.84684	13.2295	5.44433	220.582
6568	213342_at	YAP1	Yes-associated protein 1, 65kDa	5.3446	3.69437	5.79028	3.54515	4.7408
39926	205092_x_at	ZBTB1	zinc finger and BTB domain containing 1	8.63878	8.80626	9.31264	7.61811	3.23671
29162	243550_at	ZDHHC21	zinc finger, DHHC-type containing 21	5.73518	6.05444	6.89893	4.81418	4.24202
39222	203603_s_at	ZEB2	zinc finger E-box binding homeobox 2	6.74593	5.64857	7.51653	4.22322	9.80359
43578	211962_s_at	ZFP36L1	zinc finger protein 36, C3H type-like 1	12.6198	12.3994	13.0251	11.0213	4.01069

## Sheet: sorting Flag-Tax UPREGUL MOLT
Gene Row (Double-click)	Probe set	Gene symbol	Description	T1-M	T2-M	T3-M	V-M	FoldDiff	SORTING		UPREGULATED
40755	207275_s_at	ACSL1	acyl-CoA synthetase long-chain family member 1	9.12309	7.79616	8.04349	6.98876	4.39033	1		Tax 1 = 1
12141	223183_at	AGPAT3	1-acylglycerol-3-phosphate O-acyltransferase 3	8.17997	6.45497	7.53939	5.87857	4.92936	1		Tax 2 = 2
48238	223184_s_at	AGPAT3	1-acylglycerol-3-phosphate O-acyltransferase 3	8.97661	7.2588	8.48813	6.62751	5.09506	1		Tax 3 = 3
2570	205166_at	CAPN5	calpain 5	6.56352	6.59783	6.60155	4.64949	3.7686	1		Tax1 & 2 = 4
559	200838_at	CTSB	cathepsin B	9.37286	8.24402	9.07732	7.69977	3.18897	1		Tax1 & 3 = 5
6183	212793_at	DAAM2	dishevelled associated activator of morphogenesis 2	8.51003	7.60641	7.61711	6.72943	3.43569	1		Tax2 & 3 = 6
7362	214787_at	DENND4A	DENN/MADD domain containing 4A	9.50144	7.57264	8.40093	7.04468	5.48982	1		Tax 1 & 2 & 3 = 7
39365	203881_s_at	DMD	dystrophin	9.97596	9.36326	9.33634	7.80292	4.50973	1
9711	218845_at	DUSP22	dual specificity phosphatase 22	12.8079	11.2449	12.2275	11.213	3.02076	1
23912	237591_at	FLJ42957	FLJ42957 protein	9.22237	7.67574	8.27309	7.4664	3.37753	1
38084	201564_s_at	FSCN1	fascin homolog 1, actin-bundling protein (Strongylocentrotus purpuratus)	9.8991	6.8148	8.74457	7.24892	6.27746	1
43155	211417_x_at	GGT1	gamma-glutamyltransferase 1	9.80917	8.92594	8.96966	7.97343	3.56954	1
14359	226364_at	HIP1	huntingtin interacting protein 1	8.46566	6.79841	7.47349	6.6121	3.61391	1
44238	213932_x_at	HLA-A	major histocompatibility complex, class I, A	13.4246	12.6525	13.167	10.9201	5.67453	1
44822	215313_x_at	HLA-A	major histocompatibility complex, class I, A	12.9194	12.1183	12.4532	10.9491	3.91844	1
45693	217436_x_at	HLA-J	major histocompatibility complex, class I, J (pseudogene)	8.97269	8.0208	8.97504	5.87571	8.55626	1
13309	225133_at	KLF3	Kruppel-like factor 3 (basic)	7.75812	4.72622	5.40443	3.54515	18.5451	1
9696	218820_at	LOC100132684	hypothetical protein LOC100132684	10.0391	7.78939	8.0013	7.6377	5.28323	1
49717	229872_s_at	LOC100132999	hypothetical protein LOC100132999	10.8502	10.1881	10.0295	8.97677	3.66408	1
8472	216589_at	LOC390998	similar to hCG1644589	7.03224	5.79691	6.36401	3.54515	11.2129	1
48233	223172_s_at	MTP18	mitochondrial protein 18 kDa	10.8447	9.00855	9.76722	8.81755	4.07596	1
32523	1557644_at	NA	NA	5.98635	5.24896	5.59807	4.29361	3.2327	1
16465	228826_at	NA	NA	11.626	10.6923	11.1483	10.0282	3.02681	1
22903	236495_at	NA	NA	6.41557	6.10861	5.48201	4.55951	3.62018	1
25230	239081_at	NA	NA	9.64904	8.37687	8.57833	7.58253	4.18872	1
26671	240655_at	NA	NA	8.60122	8.18164	8.20722	6.6892	3.76336	1
30175	244677_at	NA	NA	6.23333	5.704	5.53758	3.70865	5.75446	1
6189	212803_at	NAB2	NGFI-A binding protein 2 (EGR1 binding protein 2)	9.33446	9.09799	9.0941	6.74522	6.01782	1
49261	227067_x_at	NOTCH2NL	Notch homolog 2 (Drosophila) N-terminal like	10.3879	9.31066	10.2694	8.73498	3.14467	1
47225	221210_s_at	NPL	N-acetylneuraminate pyruvate lyase (dihydrodipicolinate synthase)	9.50167	8.75004	9.1116	7.73656	3.399	1
37807	201102_s_at	PFKL	phosphofructokinase, liver	10.3182	8.79428	9.80167	8.60217	3.28536	1
42910	211065_x_at	PFKL	phosphofructokinase, liver	11.0384	9.54545	9.87487	9.35996	3.20086	1
4611	209034_at	PNRC1	proline-rich nuclear receptor coactivator 1	10.6959	8.66181	9.55091	8.91532	3.43571	1
113	36564_at	RNF19B	ring finger protein 19B	8.43135	7.36781	7.90669	6.71988	3.27494	1
49977	231658_x_at	RPL36	ribosomal protein L36	6.69296	7.3341	4.51929	5.0662	3.08819	1
37	32091_at	SLC25A44	solute carrier family 25, member 44	13.8395	13.2943	13.6509	12.2126	3.08861	1
2573	205170_at	STAT2	signal transducer and activator of transcription 2, 113kDa	6.41557	6.55413	6.78722	4.07122	5.07832	1
651	201079_at	SYNGR2	synaptogyrin 2	11.4276	10.4222	10.8833	9.71548	3.27642	1
12299	223482_at	TMEM120A	transmembrane protein 120A	8.75622	6.72465	8.06508	6.9741	3.43931	1
10050	219410_at	TMEM45A	transmembrane protein 45A	9.40737	6.06194	8.51791	7.11318	4.90479	1
40817	207426_s_at	TNFSF4	tumor necrosis factor (ligand) superfamily, member 4	9.05217	8.1074	8.5031	7.19706	3.61779	1
22421	235973_at	TRIP11	thyroid hormone receptor interactor 11	5.63961	5.44926	5.55204	3.54515	4.27066	1
15206	227329_at	ZBTB46	zinc finger and BTB domain containing 46	7.30673	6.48879	6.88043	3.78394	11.4938	1
27323	241379_at	C2orf13	chromosome 2 open reading frame 13	8.01075	8.10376	8.06193	6.48626	3.06843	2
24677	238476_at	C5orf41	chromosome 5 open reading frame 41	6.35266	7.00985	6.60848	5.2005	3.50484	2
1649	203416_at	CD53	CD53 molecule	11.7683	12.4876	11.996	10.8961	3.01365	2
1710	203518_at	LYST	lysosomal trafficking regulator	10.05	10.6993	10.0963	8.71428	3.95868	2
35945	1566142_at	NA	NA	3.50868	6.52545	5.54844	4.79004	3.32974	2
29170	243559_at	NA	NA	5.11749	6.92182	6.79028	4.98344	3.83275	2
51585	243846_x_at	NA	NA	5.76266	7.17473	6.93525	5.19592	3.94168	2
29601	244045_at	NA	NA	5.62969	6.63521	5.90458	4.85549	3.4336	2
43977	213293_s_at	TRIM22	tripartite motif-containing 22	7.28478	7.64857	7.41436	5.90972	3.33769	2
6670	213497_at	ABTB2	ankyrin repeat and BTB (POZ) domain containing 2	8.1686	6.41645	8.47491	6.81119	3.16832	3
38282	201883_s_at	B4GALT1	UDP-Gal:betaGlcNAc beta 1,4- galactosyltransferase, polypeptide 1	10.5622	10.2583	11.3896	9.78947	3.03169	3
5835	212312_at	BCL2L1	BCL2-like 1	12.1558	11.6293	12.6763	10.6432	4.09303	3
12229	223360_at	C21orf56	chromosome 21 open reading frame 56	6.48504	5.93141	7.47063	5.13011	5.06485	3
41994	209446_s_at	C7orf44	chromosome 7 open reading frame 44	8.30257	7.80066	8.82158	7.2005	3.07605	3
27725	241871_at	CAMK4	calcium/calmodulin-dependent protein kinase IV	7.65354	7.04941	9.14388	7.1385	4.01494	3
41134	208056_s_at	CBFA2T3	core-binding factor, runt domain, alpha subunit 2; translocated to, 3	9.05711	7.31956	9.27445	7.53429	3.34072	3
2813	205567_at	CHST1	carbohydrate (keratan sulfate Gal-6) sulfotransferase 1	6.10561	5.92044	9.07545	5.86419	9.26159	3
39237	203634_s_at	CPT1A	carnitine palmitoyltransferase 1A (liver)	5.02973	5.73251	6.27962	3.54515	6.65514	3
42157	209774_x_at	CXCL2	chemokine (C-X-C motif) ligand 2	6.71031	6.58572	7.98407	3.54515	21.6894	3
36786	1569476_at	DKFZP434L187	hypothetical LOC26082	3.50868	5.23575	7.12617	3.54515	11.9673	3
18171	230861_at	DKFZP434L187	hypothetical LOC26082	4.42706	3.53087	7.1946	3.54515	12.5486	3
3806	207147_at	DLX2	distal-less homeobox 2	7.61469	5.21794	8.86748	5.97544	7.42319	3
4790	209457_at	DUSP5	dual specificity phosphatase 5	8.57132	9.00499	11.2671	8.09235	9.0304	3
14130	226099_at	ELL2	elongation factor, RNA polymerase II, 2	6.78666	7.08301	8.98872	6.53792	5.46719	3
14899	226982_at	ELL2	elongation factor, RNA polymerase II, 2	7.74364	7.37887	9.41188	7.07996	5.03475	3
45920	217967_s_at	FAM129A	family with sequence similarity 129, member A	11.7011	10.7472	12.0432	10.346	3.24262	3
44385	214212_x_at	FERMT2	fermitin family homolog 2 (Drosophila)	7.72124	7.65768	8.57833	6.80969	3.40733	3
14474	226498_at	FLT1	fms-related tyrosine kinase 1 (vascular endothelial growth factor/vascular permeability factor receptor)	8.92044	10.7027	10.8263	9.18727	3.11463	3
13415	225262_at	FOSL2	FOS-like antigen 2	9.07458	10.4397	11.704	8.91462	6.91337	3
15925	228188_at	FOSL2	FOS-like antigen 2	7.00181	8.94467	9.7645	7.41798	5.08596	3
38768	202724_s_at	FOXO1	forkhead box O1	6.69296	6.5559	10.0206	6.0812	15.3418	3
39276	203706_s_at	FZD7	frizzled homolog 7 (Drosophila)	6.94564	6.5559	8.84489	6.13252	6.55397	3
38086	201566_x_at	ID2	inhibitor of DNA binding 2, dominant negative helix-loop-helix protein	6.98116	7.29535	8.56947	6.6052	3.90215	3
14706	226759_at	IKZF4	IKAROS family zinc finger 4 (Eos)	9.32553	9.02753	10.5678	7.99999	5.92909	3
3471	206618_at	IL18R1	interleukin 18 receptor 1	8.78778	7.42327	11.0588	5.21418	57.4673	3
11604	222062_at	IL27RA	interleukin 27 receptor, alpha	10.1943	10.4904	10.7513	8.9181	3.56314	3
38832	202859_x_at	IL8	interleukin 8	6.03725	6.09647	8.02547	5.59478	5.39151	3
18948	231779_at	IRAK2	interleukin-1 receptor-associated kinase 2	6.90511	6.58572	9.31874	6.10831	9.25626	3
1587	203275_at	IRF2	interferon regulatory factor 2	10.8593	10.8568	11.2789	9.45564	3.53873	3
45184	216268_s_at	JAG1	jagged 1 (Alagille syndrome)	6.83923	5.60812	8.6184	5.47115	8.85965	3
50679	235467_s_at	KCNC4	potassium voltage-gated channel, Shaw-related subfamily, member 4	5.82482	6.46256	6.05179	3.70865	5.07406	3
46627	219615_s_at	KCNK5	potassium channel, subfamily K, member 5	10.7716	10.1109	10.9317	9.28149	3.13882	3
46654	219724_s_at	KIAA0748	KIAA0748	7.79037	7.93619	8.44761	6.80668	3.11867	3
4676	209211_at	KLF5	Kruppel-like factor 5 (intestinal)	8.20856	8.17242	9.95443	8.00655	3.85807	3
4673	209204_at	LMO4	LIM domain only 4	5.79851	4.60126	7.1946	4.19592	7.99268	3
32269	1557049_at	LOC149478	hypothetical protein LOC149478	7.30776	7.21906	8.84599	6.56129	4.87263	3
116	36711_at	MAFF	v-maf musculoaponeurotic fibrosarcoma oncogene homolog F (avian)	9.25338	9.61643	10.2002	8.0905	4.31605	3
647	201069_at	MMP2	matrix metallopeptidase 2 (gelatinase A, 72kDa gelatinase, 72kDa type IV collagenase)	7.77246	7.81109	9.15695	6.47683	6.40909	3
17946	230599_at	NA	NA	9.35868	9.00952	10.2393	8.40711	3.5607	3
22625	236198_at	NA	NA	11.6071	11.3604	12.1341	10.0272	4.30771	3
29244	243641_at	NA	NA	3.50868	3.53087	5.87325	3.54515	5.02144	3
41128	208047_s_at	NAB1	NGFI-A binding protein 1 (EGR1 binding protein 1)	7.00693	7.18393	7.52938	5.65284	3.67193	3
45171	216248_s_at	NR4A2	nuclear receptor subfamily 4, group A, member 2	6.19125	5.82071	6.2422	4.10097	4.41138	3
14475	226499_at	NRARP	Notch-regulated ankyrin repeat protein	7.62138	7.37184	9.14179	3.99933	35.3211	3
39441	204048_s_at	PHACTR2	phosphatase and actin regulator 2	9.03693	8.71595	10.6126	8.14149	5.54466	3
39442	204049_s_at	PHACTR2	phosphatase and actin regulator 2	8.78256	8.66797	10.2583	8.07372	4.54588	3
6091	212660_at	PHF15	PHD finger protein 15	11.9841	11.195	12.6173	10.8312	3.44874	3
10413	219926_at	POPDC3	popeye domain containing 3	8.93326	8.44926	9.17166	7.37399	3.47658	3
13300	225124_at	PPP1R9B	protein phosphatase 1, regulatory (inhibitor) subunit 9B	7.83564	7.86	8.64056	6.85985	3.43595	3
6190	212805_at	PRUNE2	prune homolog 2 (Drosophila)	9.70284	9.21036	10.8881	8.52883	5.13114	3
46720	219938_s_at	PSTPIP2	proline-serine-threonine phosphatase interacting protein 2	9.14878	9.6865	11.2474	8.33592	7.524	3
39295	203749_s_at	RARA	retinoic acid receptor, alpha	7.33751	7.4748	8.14478	6.23892	3.74732	3
1540	203169_at	RGP1	RGP1 retrograde golgi transport homolog (S. cerevisiae)	7.91399	8.19194	6.84416	4.95658	3.70014	3
12462	223740_at	RIPPLY2	ripply2 homolog (zebrafish)	7.82337	7.46445	8.33817	6.74207	3.02325	3
2230	204541_at	SEC14L2	SEC14-like 2 (S. cerevisiae)	6.77321	5.66838	7.06319	5.28067	3.44027	3
1607	203320_at	SH2B3	SH2B adaptor protein 3	10.4382	10.4534	11.0323	9.108	3.79561	3
14959	227046_at	SLC39A11	solute carrier family 39 (metal ion transporter), member 11	9.40713	8.30698	9.68819	8.09112	3.02528	3
1703	203509_at	SORL1	sortilin-related receptor, L(DLR class) A repeats-containing	8.24149	8.58746	9.60394	7.50585	4.28142	3
6020	212560_at	SORL1	sortilin-related receptor, L(DLR class) A repeats-containing	7.7056	7.76584	10.0603	3.54515	91.4683	3
5091	210117_at	SPAG1	sperm associated antigen 1	9.92585	9.49504	10.4853	8.78508	3.24953	3
10480	220030_at	STYK1	serine/threonine/tyrosine kinase 1	7.08157	7.52636	8.89184	6.12288	6.81616	3
19772	232760_at	TEX15	testis expressed 15	6.13628	6.29429	7.04796	5.24559	3.48793	3
21666	235146_at	TMCC3	transmembrane and coiled-coil domain family 3	6.49418	6.05694	9.48578	5.47494	16.1207	3
13121	224917_at	TMEM49	transmembrane protein 49	8.30153	7.82145	9.08293	6.8613	4.6642	3
13396	225235_at	TSPAN17	tetraspanin 17	7.4526	6.9558	8.03515	6.43462	3.03255	3
39926	205092_x_at	ZBTB1	zinc finger and BTB domain containing 1	8.63878	8.80626	9.31264	7.61811	3.23671	3
29162	243550_at	ZDHHC21	zinc finger, DHHC-type containing 21	5.73518	6.05444	6.89893	4.81418	4.24202	3
37770	201041_s_at	DUSP1	dual specificity phosphatase 1	11.2925	11.5248	11.094	9.51301	3.43312	4
37770	201041_s_at	DUSP1	dual specificity phosphatase 1	11.2925	11.5248	11.094	9.51301	4.03277	4
998	201951_at	ALCAM	activated leukocyte cell adhesion molecule	9.48984	8.44161	9.21633	7.74286	3.35655	5
999	201952_at	ALCAM	activated leukocyte cell adhesion molecule	11.8777	10.9533	11.9635	9.72943	4.43299	5
999	201952_at	ALCAM	activated leukocyte cell adhesion molecule	11.8777	10.9533	11.9635	9.72943	4.70459	5
13662	225557_at	AXUD1	AXIN1 up-regulated 1	9.33624	8.15556	10.0569	7.53247	3.49131	5
13662	225557_at	AXUD1	AXIN1 up-regulated 1	9.33624	8.15556	10.0569	7.53247	5.75334	5
37858	201170_s_at	BHLHB2	basic helix-loop-helix domain containing, class B, 2	12.1805	10.0747	12.0745	9.23137	7.72262	5
37858	201170_s_at	BHLHB2	basic helix-loop-helix domain containing, class B, 2	12.1805	10.0747	12.0745	9.23137	7.1756	5
37898	201236_s_at	BTG2	BTG family, member 2	11.264	11.0273	11.653	9.5492	3.28258	5
37898	201236_s_at	BTG2	BTG family, member 2	11.264	11.0273	11.653	9.5492	4.29834	5
5085	210108_at	CACNA1D	calcium channel, voltage-dependent, L type, alpha 1D subunit	7.33243	4.37083	7.82195	4.70865	6.16363	5
5085	210108_at	CACNA1D	calcium channel, voltage-dependent, L type, alpha 1D subunit	7.33243	4.37083	7.82195	4.70865	8.6536	5
47590	221912_s_at	CCDC28B	coiled-coil domain containing 28B	9.12545	8.2718	9.23969	6.84966	4.84263	5
47590	221912_s_at	CCDC28B	coiled-coil domain containing 28B	9.12545	8.2718	9.23969	6.84966	5.24168	5
14095	226056_at	CDGAP	Cdc42 GTPase-activating protein	9.14762	8.34748	9.30759	7.15396	3.98246	5
14095	226056_at	CDGAP	Cdc42 GTPase-activating protein	9.14762	8.34748	9.30759	7.15396	4.44946	5
37828	201131_s_at	CDH1	cadherin 1, type 1, E-cadherin (epithelial)	6.77321	4.51638	6.31821	3.54515	9.37007	5
37828	201131_s_at	CDH1	cadherin 1, type 1, E-cadherin (epithelial)	6.77321	4.51638	6.31821	3.54515	6.83556	5
42575	210563_x_at	CFLAR	CASP8 and FADD-like apoptosis regulator	12.1391	9.7006	11.9811	9.26898	7.31136	5
42575	210563_x_at	CFLAR	CASP8 and FADD-like apoptosis regulator	12.1391	9.7006	11.9811	9.26898	6.55284	5
43085	211316_x_at	CFLAR	CASP8 and FADD-like apoptosis regulator	9.09274	8.34389	8.8772	7.27851	3.02868	5
4044	207568_at	CHRNA6	cholinergic receptor, nicotinic, alpha 6	10.545	9.21569	10.181	7.01894	11.5196	5
4044	207568_at	CHRNA6	cholinergic receptor, nicotinic, alpha 6	10.545	9.21569	10.181	7.01894	8.95107	5
47155	221059_s_at	CHST6	carbohydrate (N-acetylglucosamine 6-O) sulfotransferase 6	13.1886	12.6827	13.5588	11.151	4.10551	5
47155	221059_s_at	CHST6	carbohydrate (N-acetylglucosamine 6-O) sulfotransferase 6	13.1886	12.6827	13.5588	11.151	5.3065	5
44025	213428_s_at	COL6A1	collagen, type VI, alpha 1	10.9621	7.49712	12.2818	3.99933	124.74	5
44025	213428_s_at	COL6A1	collagen, type VI, alpha 1	10.9621	7.49712	12.2818	3.99933	311.371	5
15336	227485_at	DDX26B	DEAD/H (Asp-Glu-Ala-Asp/His) box polypeptide 26B	9.72571	9.56826	9.71716	8.11683	3.05015	5
15336	227485_at	DDX26B	DEAD/H (Asp-Glu-Ala-Asp/His) box polypeptide 26B	9.72571	9.56826	9.71716	8.11683	3.03213	5
1218	202481_at	DHRS3	dehydrogenase/reductase (SDR family) member 3	10.1069	8.20725	9.45316	7.22885	7.35181	5
1218	202481_at	DHRS3	dehydrogenase/reductase (SDR family) member 3	10.1069	8.20725	9.45316	7.22885	4.67287	5
46525	219316_s_at	FLVCR2	feline leukemia virus subgroup C cellular receptor family, member 2	10.4666	9.21794	10.5179	8.43365	4.09238	5
46525	219316_s_at	FLVCR2	feline leukemia virus subgroup C cellular receptor family, member 2	10.4666	9.21794	10.5179	8.43365	4.24058	5
2644	205278_at	GAD1	glutamate decarboxylase 1 (brain, 67kDa)	9.16774	3.53087	6.40642	3.54515	49.2684	5
2644	205278_at	GAD1	glutamate decarboxylase 1 (brain, 67kDa)	9.16774	3.53087	6.40642	3.54515	7.26655	5
40885	207574_s_at	GADD45B	growth arrest and DNA-damage-inducible, beta	7.26783	6.58746	8.09872	3.54515	13.202	5
40885	207574_s_at	GADD45B	growth arrest and DNA-damage-inducible, beta	7.26783	6.58746	8.09872	3.54515	23.4834	5
42072	209604_s_at	GATA3	GATA binding protein 3	14.587	13.8073	14.6219	12.2506	5.05041	5
42072	209604_s_at	GATA3	GATA binding protein 3	14.587	13.8073	14.6219	12.2506	5.17404	5
6392	213094_at	GPR126	G protein-coupled receptor 126	10.1157	8.9423	10.0503	7.97142	4.42075	5
6392	213094_at	GPR126	G protein-coupled receptor 126	10.1157	8.9423	10.0503	7.97142	4.22494	5
41609	208812_x_at	HLA-C	major histocompatibility complex, class I, C	12.796	12.0727	12.2628	10.9151	3.6831	5
45299	216526_x_at	HLA-C	major histocompatibility complex, class I, C	12.9087	11.9302	12.2848	10.368	5.81875	5
45299	216526_x_at	HLA-C	major histocompatibility complex, class I, C	12.9087	11.9302	12.2848	10.368	3.77592	5
38721	202638_s_at	ICAM1	intercellular adhesion molecule 1	10.0379	8.05004	10.7902	5.76857	19.2836	5
38721	202638_s_at	ICAM1	intercellular adhesion molecule 1	10.0379	8.05004	10.7902	5.76857	32.4829	5
2428	204912_at	IL10RA	interleukin 10 receptor, alpha	11.4606	8.61961	10.6571	7.61296	14.3964	5
2428	204912_at	IL10RA	interleukin 10 receptor, alpha	11.4606	8.61961	10.6571	7.61296	8.24838	5
40276	205992_s_at	IL15	interleukin 15	8.72086	7.53897	9.00294	7.0599	3.16227	5
40276	205992_s_at	IL15	interleukin 15	8.72086	7.53897	9.00294	7.0599	3.84515	5
1359	202794_at	INPP1	inositol polyphosphate-1-phosphatase	10.1059	9.17819	9.68307	8.08927	4.0464	5
1359	202794_at	INPP1	inositol polyphosphate-1-phosphatase	10.1059	9.17819	9.68307	8.08927	3.01843	5
1798	203710_at	ITPR1	inositol 1,4,5-triphosphate receptor, type 1	11.0127	9.91475	11.2453	8.95386	4.1664	5
1798	203710_at	ITPR1	inositol 1,4,5-triphosphate receptor, type 1	11.0127	9.91475	11.2453	8.95386	4.89534	5
804	201473_at	JUNB	jun B proto-oncogene	8.70913	7.92457	9.33973	7.11318	3.02294	5
804	201473_at	JUNB	jun B proto-oncogene	8.70913	7.92457	9.33973	7.11318	4.68013	5
14043	226001_at	KLHL5	kelch-like 5 (Drosophila)	8.20021	7.79766	8.10425	6.07871	4.35146	5
14043	226001_at	KLHL5	kelch-like 5 (Drosophila)	8.20021	7.79766	8.10425	6.07871	4.07144	5
15401	227565_at	KLHL5	kelch-like 5 (Drosophila)	6.28056	5.05193	6.11403	3.85549	4.78507	5
3172	206140_at	LHX2	LIM homeobox 2	8.17827	7.17819	7.81522	3.54515	24.8146	5
3172	206140_at	LHX2	LIM homeobox 2	8.17827	7.17819	7.81522	3.54515	19.2939	5
21947	235457_at	MAML2	mastermind-like 2 (Drosophila)	9.05495	8.01694	9.52617	7.41502	3.11651	5
21947	235457_at	MAML2	mastermind-like 2 (Drosophila)	9.05495	8.01694	9.52617	7.41502	4.32036	5
1403	202890_at	MAP7	microtubule-associated protein 7	10.5422	9.03772	11.3162	8.67237	3.65492	5
1403	202890_at	MAP7	microtubule-associated protein 7	10.5422	9.03772	11.3162	8.67237	6.24971	5
41859	209199_s_at	MEF2C	myocyte enhancer factor 2C	11.9578	11.4147	12.0515	10.1855	3.41593	5
41859	209199_s_at	MEF2C	myocyte enhancer factor 2C	11.9578	11.4147	12.0515	10.1855	3.64513	5
4672	209200_at	MEF2C	myocyte enhancer factor 2C	10.724	10.2544	10.5209	8.80141	3.79095	5
4672	209200_at	MEF2C	myocyte enhancer factor 2C	10.724	10.2544	10.5209	8.80141	3.2932	5
15449	227618_at	NA	NA	6.84924	6.4184	7.94213	3.54515	9.87712	5
15449	227618_at	NA	NA	6.84924	6.4184	7.94213	3.54515	21.068	5
16454	228812_at	NA	NA	11.9722	11.2124	12.0055	10.3249	3.13229	5
16454	228812_at	NA	NA	11.9722	11.2124	12.0055	10.3249	3.20559	5
21750	235242_at	NA	NA	11.5831	11.1358	11.6843	9.88927	3.23523	5
21750	235242_at	NA	NA	11.5831	11.1358	11.6843	9.88927	3.47023	5
21918	235427_at	NA	NA	9.40277	8.23575	8.82717	7.19362	4.62403	5
21918	235427_at	NA	NA	9.40277	8.23575	8.82717	7.19362	3.10276	5
22419	235971_at	NA	NA	9.92281	9.47245	10.1703	8.19936	3.30225	5
22419	235971_at	NA	NA	9.92281	9.47245	10.1703	8.19936	3.92034	5
25684	239567_at	NA	NA	6.38446	5.11584	7.53029	4.24115	4.41774	5
25684	239567_at	NA	NA	6.38446	5.11584	7.53029	4.24115	9.77529	5
51615	244114_x_at	NA	NA	8.13745	6.60641	7.61366	4.22322	15.0765	5
51615	244114_x_at	NA	NA	8.13745	6.60641	7.61366	4.22322	10.4863	5
13484	225344_at	NCOA7	nuclear receptor coactivator 7	13.9339	13.1548	14.3464	12.3461	3.00584	5
13484	225344_at	NCOA7	nuclear receptor coactivator 7	13.9339	13.1548	14.3464	12.3461	4.00075	5
43729	212445_s_at	NEDD4L	neural precursor cell expressed, developmentally down-regulated 4-like	10.8196	9.84865	10.5575	8.82239	3.99216	5
43729	212445_s_at	NEDD4L	neural precursor cell expressed, developmentally down-regulated 4-like	10.8196	9.84865	10.5575	8.82239	3.32914	5
1079	202149_at	NEDD9	neural precursor cell expressed, developmentally down-regulated 9	10.7955	9.53358	10.8212	9.0684	3.31052	5
1079	202149_at	NEDD9	neural precursor cell expressed, developmentally down-regulated 9	10.7955	9.53358	10.8212	9.0684	3.37014	5
38540	202340_x_at	NR4A1	nuclear receptor subfamily 4, group A, member 1	9.8884	9.43584	9.46992	6.71668	9.0112	5
38540	202340_x_at	NR4A1	nuclear receptor subfamily 4, group A, member 1	9.8884	9.43584	9.46992	6.71668	6.7423	5
43262	211564_s_at	PDLIM4	PDZ and LIM domain 4	7.22786	5.73251	7.89681	5.11075	4.33824	5
43262	211564_s_at	PDLIM4	PDZ and LIM domain 4	7.22786	5.73251	7.89681	5.11075	6.89744	5
38267	201860_s_at	PLAT	plasminogen activator, tissue	9.74172	5.48693	10.8116	4.55235	36.4885	5
38267	201860_s_at	PLAT	plasminogen activator, tissue	9.74172	5.48693	10.8116	4.55235	76.5972	5
40494	206574_s_at	PTP4A3	protein tyrosine phosphatase type IVA, member 3	8.67097	6.8383	9.77225	5.76548	7.49272	5
40494	206574_s_at	PTP4A3	protein tyrosine phosphatase type IVA, member 3	8.67097	6.8383	9.77225	5.76548	16.0753	5
4899	209695_at	PTP4A3	protein tyrosine phosphatase type IVA, member 3	9.83277	7.98242	10.6811	6.5878	9.48055	5
4899	209695_at	PTP4A3	protein tyrosine phosphatase type IVA, member 3	9.83277	7.98242	10.6811	6.5878	17.0692	5
42026	209514_s_at	RAB27A	RAB27A, member RAS oncogene family	11.5051	10.3696	10.8561	9.14893	5.12016	5
42026	209514_s_at	RAB27A	RAB27A, member RAS oncogene family	11.5051	10.3696	10.8561	9.14893	3.26529	5
11446	221808_at	RAB9A	RAB9A, member RAS oncogene family	12.0082	11.2252	12.0065	10.2475	3.38846	5
11446	221808_at	RAB9A	RAB9A, member RAS oncogene family	12.0082	11.2252	12.0065	10.2475	3.38449	5
1548	203185_at	RASSF2	Ras association (RalGDS/AF-6) domain family member 2	12.8826	12.3041	12.6382	10.9993	3.68918	5
1548	203185_at	RASSF2	Ras association (RalGDS/AF-6) domain family member 2	12.8826	12.3041	12.6382	10.9993	3.11422	5
14421	226436_at	RASSF4	Ras association (RalGDS/AF-6) domain family member 4	13.1831	9.53493	10.5442	8.4702	26.2264	5
14421	226436_at	RASSF4	Ras association (RalGDS/AF-6) domain family member 4	13.1831	9.53493	10.5442	8.4702	4.21038	5
22052	235570_at	RBMS3	RNA binding motif, single stranded interacting protein 3	8.23278	6.53268	8.22932	5.33175	7.4517	5
24649	238447_at	RBMS3	RNA binding motif, single stranded interacting protein	7.46287	5.64857	7.67524	4.6892	6.83845	5
24649	238447_at	RBMS3	RNA binding motif, single stranded interacting protein	7.46287	5.64857	7.67524	4.6892	7.92296	5
3109	206035_at	REL	v-rel reticuloendotheliosis viral oncogene homolog (avian)	6.80293	6.31538	6.52113	3.54515	9.5651	5
40291	206036_s_at	REL	v-rel reticuloendotheliosis viral oncogene homolog (avian)	8.85244	8.68387	9.04253	7.19936	3.14504	5
40291	206036_s_at	REL	v-rel reticuloendotheliosis viral oncogene homolog (avian)	8.85244	8.68387	9.04253	7.19936	3.58798	5
19321	232231_at	RUNX2	runt-related transcription factor 2	7.79482	6.49804	9.24471	4.51601	9.70555	5
19321	232231_at	RUNX2	runt-related transcription factor 2	7.79482	6.49804	9.24471	4.51601	26.5143	5
38589	202426_s_at	RXRA	retinoid X receptor, alpha	9.05495	6.74966	7.64941	5.88429	9.00459	5
38589	202426_s_at	RXRA	retinoid X receptor, alpha	9.05495	6.74966	7.64941	5.88429	3.39902	5
38607	202449_s_at	RXRA	retinoid X receptor, alpha	11.4341	7.66756	8.79523	5.89565	46.4765	5
38607	202449_s_at	RXRA	retinoid X receptor, alpha	11.4341	7.66756	8.79523	5.89565	7.46209	5
21801	235299_at	SLC41A2	solute carrier family 41, member 2	8.25499	7.19194	8.72356	6.4229	3.56053	5
21801	235299_at	SLC41A2	solute carrier family 41, member 2	8.25499	7.19194	8.72356	6.4229	4.92683	5
38083	201562_s_at	SORD	sorbitol dehydrogenase	12.7576	11.3016	12.6269	10.8446	3.76576	5
38083	201562_s_at	SORD	sorbitol dehydrogenase	12.7576	11.3016	12.6269	10.8446	3.4396	5
845	201563_at	SORD	sorbitol dehydrogenase	13.8564	12.6951	13.7078	12.0464	3.50633	5
845	201563_at	SORD	sorbitol dehydrogenase	13.8564	12.6951	13.7078	12.0464	3.16312	5
38652	202524_s_at	SPOCK2	sparc/osteonectin, cwcv and kazal-like domains proteoglycan (testican) 2	11.9962	10.5021	12.1375	9.85731	4.40408	5
38652	202524_s_at	SPOCK2	sparc/osteonectin, cwcv and kazal-like domains proteoglycan (testican) 2	11.9962	10.5021	12.1375	9.85731	4.85752	5
7244	214597_at	SSTR2	somatostatin receptor 2	8.23932	4.95848	8.17546	4.83793	10.5662	5
7244	214597_at	SSTR2	somatostatin receptor 2	8.23932	4.95848	8.17546	4.83793	10.1087	5
22143	235670_at	STX11	syntaxin 11	9.10412	7.91354	9.71254	6.45396	6.27737	5
22143	235670_at	STX11	syntaxin 11	9.10412	7.91354	9.71254	6.45396	9.57041	5
583	200916_at	TAGLN2	transgelin 2	11.7277	9.61855	12.1513	9.63918	4.25297	5
583	200916_at	TAGLN2	transgelin 2	11.7277	9.61855	12.1513	9.63918	5.7045	5
4787	209451_at	TANK	TRAF family member-associated NFKB activator	12.1242	11.6477	12.2492	10.2022	3.78951	5
4787	209451_at	TANK	TRAF family member-associated NFKB activator	12.1242	11.6477	12.2492	10.2022	4.13226	5
14147	226117_at	TIFA	TRAF-interacting protein with forkhead-associated domain	13.6044	13.1165	13.6547	11.8743	3.31767	5
14147	226117_at	TIFA	TRAF-interacting protein with forkhead-associated domain	13.6044	13.1165	13.6547	11.8743	3.43538	5
37840	201150_s_at	TIMP3	TIMP metallopeptidase inhibitor 3	9.47976	8.31119	9.76276	6.99405	5.6011	5
37840	201150_s_at	TIMP3	TIMP metallopeptidase inhibitor 3	9.47976	8.31119	9.76276	6.99405	6.81498	5
3665	206907_at	TNFSF9	tumor necrosis factor (ligand) superfamily, member 9	7.86552	6.09159	7.88043	5.00458	7.26489	5
3665	206907_at	TNFSF9	tumor necrosis factor (ligand) superfamily, member 9	7.86552	6.09159	7.88043	5.00458	7.34036	5
40725	207196_s_at	TNIP1	TNFAIP3 interacting protein 1	12.117	11.1794	12.098	9.77512	5.06963	5
40725	207196_s_at	TNIP1	TNFAIP3 interacting protein 1	12.117	11.1794	12.098	9.77512	5.00313	5
2835	205599_at	TRAF1	TNF receptor-associated factor 1	8.08761	7.07931	8.43255	5.86419	4.66999	5
2835	205599_at	TRAF1	TNF receptor-associated factor 1	8.08761	7.07931	8.43255	5.86419	5.93135	5
21637	235116_at	TRAF1	TNF receptor-associated factor 1	7.18562	6.42229	6.95715	5.19592	3.97154	5
1118	202241_at	TRIB1	tribbles homolog 1 (Drosophila)	12.439	11.292	13.774	10.6246	3.51704	5
1118	202241_at	TRIB1	tribbles homolog 1 (Drosophila)	12.439	11.292	13.774	10.6246	8.87256	5
1249	202546_at	VAMP8	vesicle-associated membrane protein 8 (endobrevin)	7.01202	5.50173	7.23997	5.14922	3.63713	5
1249	202546_at	VAMP8	vesicle-associated membrane protein 8 (endobrevin)	7.01202	5.50173	7.23997	5.14922	4.25969	5
6568	213342_at	YAP1	Yes-associated protein 1, 65kDa	5.3446	3.69437	5.79028	3.54515	3.48087	5
6568	213342_at	YAP1	Yes-associated protein 1, 65kDa	5.3446	3.69437	5.79028	3.54515	4.7408	5
39222	203603_s_at	ZEB2	zinc finger E-box binding homeobox 2	6.74593	5.64857	7.51653	4.22322	5.74661	5
39222	203603_s_at	ZEB2	zinc finger E-box binding homeobox 2	6.74593	5.64857	7.51653	4.22322	9.80359	5
43578	211962_s_at	ZFP36L1	zinc finger protein 36, C3H type-like 1	12.6198	12.3994	13.0251	11.0213	3.02832	5
43578	211962_s_at	ZFP36L1	zinc finger protein 36, C3H type-like 1	12.6198	12.3994	13.0251	11.0213	4.01069	5
41999	209459_s_at	ABAT	4-aminobutyrate aminotransferase	11.5156	12.1728	12.3122	10.2849	3.70112	6
41999	209459_s_at	ABAT	4-aminobutyrate aminotransferase	11.5156	12.1728	12.3122	10.2849	4.07655	6
23184	236796_at	BACH2	BTB and CNC homology 1, basic leucine zipper transcription factor 2	10.3373	10.4055	10.9173	8.79042	3.06339	6
23184	236796_at	BACH2	BTB and CNC homology 1, basic leucine zipper transcription factor 2	10.3373	10.4055	10.9173	8.79042	4.36769	6
573	200878_at	EPAS1	endothelial PAS domain protein 1	8.71579	10.5393	11.0575	7.29576	9.47115	6
573	200878_at	EPAS1	endothelial PAS domain protein 1	8.71579	10.5393	11.0575	7.29576	13.5643	6
44967	215717_s_at	FBN2	fibrillin 2	3.50868	6.18851	6.0287	3.54515	6.24785	6
44967	215717_s_at	FBN2	fibrillin 2	3.50868	6.18851	6.0287	3.54515	5.59272	6
47463	221648_s_at	NA	NA	5.91739	6.53986	6.9814	3.54515	7.97072	6
47463	221648_s_at	NA	NA	5.91739	6.53986	6.9814	3.54515	10.8247	6
16347	228692_at	NA	NA	5.02973	5.38686	5.47823	3.54515	3.58435	6
16347	228692_at	NA	NA	5.02973	5.38686	5.47823	3.54515	3.8187	6
17550	230130_at	NA	NA	8.07366	9.19621	9.26762	6.61382	5.98931	6
17550	230130_at	NA	NA	8.07366	9.19621	9.26762	6.61382	6.29323	6
42223	209897_s_at	SLIT2	slit homolog 2 (Drosophila)	10.158	11.1286	11.4311	9.50978	3.0713	6
49537	228850_s_at	SLIT2	slit homolog 2 (Drosophila)	9.65578	10.872	11.205	8.61382	4.78378	6
49537	228850_s_at	SLIT2	slit homolog 2 (Drosophila)	9.65578	10.872	11.205	8.61382	6.02591	6
43017	211207_s_at	ACSL6	acyl-CoA synthetase long-chain family member 6	7.6794	7.90869	7.87397	5.9292	3.36405	7
43017	211207_s_at	ACSL6	acyl-CoA synthetase long-chain family member 6	7.6794	7.90869	7.87397	5.9292	3.94354	7
43017	211207_s_at	ACSL6	acyl-CoA synthetase long-chain family member 6	7.6794	7.90869	7.87397	5.9292	3.84976	7
39846	204908_s_at	BCL3	B-cell CLL/lymphoma 3	9.79796	9.50403	10.5812	3.54515	76.2576	7
39846	204908_s_at	BCL3	B-cell CLL/lymphoma 3	9.79796	9.50403	10.5812	3.54515	62.2016	7
39846	204908_s_at	BCL3	B-cell CLL/lymphoma 3	9.79796	9.50403	10.5812	3.54515	131.239	7
42557	210538_s_at	BIRC3	baculoviral IAP repeat-containing 3	14.445	13.6589	13.872	8.55861	59.1518	7
42557	210538_s_at	BIRC3	baculoviral IAP repeat-containing 3	14.445	13.6589	13.872	8.55861	34.3027	7
42557	210538_s_at	BIRC3	baculoviral IAP repeat-containing 3	14.445	13.6589	13.872	8.55861	39.7648	7
12854	224574_at	C17orf49	chromosome 17 open reading frame 49	11.1722	10.5274	10.7209	8.82611	5.08455	7
12854	224574_at	C17orf49	chromosome 17 open reading frame 49	11.1722	10.5274	10.7209	8.82611	3.25187	7
12854	224574_at	C17orf49	chromosome 17 open reading frame 49	11.1722	10.5274	10.7209	8.82611	3.71858	7
2178	204440_at	CD83	CD83 molecule	14.1822	14.0223	14.1631	12.2638	3.77991	7
2178	204440_at	CD83	CD83 molecule	14.1822	14.0223	14.1631	12.2638	3.38353	7
2178	204440_at	CD83	CD83 molecule	14.1822	14.0223	14.1631	12.2638	3.73017	7
53040	1556499_s_at	COL1A1	collagen, type I, alpha 1	12.5675	6.24677	11.5751	4.44045	279.569	7
53040	1556499_s_at	COL1A1	collagen, type I, alpha 1	12.5675	6.24677	11.5751	4.44045	3.49749	7
53040	1556499_s_at	COL1A1	collagen, type I, alpha 1	12.5675	6.24677	11.5751	4.44045	140.525	7
38522	202310_s_at	COL1A1	collagen, type I, alpha 1	8.37756	3.53087	8.43108	3.85549	22.9762	7
38522	202310_s_at	COL1A1	collagen, type I, alpha 1	8.37756	3.53087	8.43108	3.85549	23.8446	7
38523	202311_s_at	COL1A1	collagen, type I, alpha 1	7.31603	4.68792	7.03128	4.62922	6.43888	7
12861	224583_at	COTL1	coactosin-like 1 (Dictyostelium)	11.676	11.0296	12.2479	9.27334	5.28792	7
12861	224583_at	COTL1	coactosin-like 1 (Dictyostelium)	11.676	11.0296	12.2479	9.27334	3.37821	7
12861	224583_at	COTL1	coactosin-like 1 (Dictyostelium)	11.676	11.0296	12.2479	9.27334	7.86022	7
6536	213295_at	CYLD	cylindromatosis (turban tumor syndrome)	11.6373	11.023	11.7713	8.30057	10.1031	7
6536	213295_at	CYLD	cylindromatosis (turban tumor syndrome)	11.6373	11.023	11.7713	8.30057	6.60006	7
6536	213295_at	CYLD	cylindromatosis (turban tumor syndrome)	11.6373	11.023	11.7713	8.30057	11.0867	7
11644	222142_at	CYLD	cylindromatosis (turban tumor syndrome)	10.3306	9.66386	10.253	7.57372	6.75952	7
11644	222142_at	CYLD	cylindromatosis (turban tumor syndrome)	10.3306	9.66386	10.253	7.57372	4.25789	7
11644	222142_at	CYLD	cylindromatosis (turban tumor syndrome)	10.3306	9.66386	10.253	7.57372	6.40549	7
189	39582_at	CYLD	cylindromatosis (turban tumor syndrome)	11.3492	10.6423	11.4655	8.09913	9.51412	7
189	39582_at	CYLD	cylindromatosis (turban tumor syndrome)	11.3492	10.6423	11.4655	8.09913	5.82876	7
189	39582_at	CYLD	cylindromatosis (turban tumor syndrome)	11.3492	10.6423	11.4655	8.09913	10.3125	7
371	60084_at	CYLD	cylindromatosis (turban tumor syndrome)	10.6006	9.98439	10.5829	7.84087	6.77265	7
371	60084_at	CYLD	cylindromatosis (turban tumor syndrome)	10.6006	9.98439	10.5829	7.84087	4.41839	7
371	60084_at	CYLD	cylindromatosis (turban tumor syndrome)	10.6006	9.98439	10.5829	7.84087	6.68988	7
44888	215501_s_at	DUSP10	dual specificity phosphatase 10	10.4553	9.47971	10.019	7.35662	8.56629	7
44888	215501_s_at	DUSP10	dual specificity phosphatase 10	10.4553	9.47971	10.019	7.35662	4.35626	7
44888	215501_s_at	DUSP10	dual specificity phosphatase 10	10.4553	9.47971	10.019	7.35662	6.33063	7
11354	221563_at	DUSP10	dual specificity phosphatase 10	12.8608	12.6315	13.1314	10.4345	5.37498	7
11354	221563_at	DUSP10	dual specificity phosphatase 10	12.8608	12.6315	13.1314	10.4345	4.58512	7
11354	221563_at	DUSP10	dual specificity phosphatase 10	12.8608	12.6315	13.1314	10.4345	6.48403	7
38164	201693_s_at	EGR1	early growth response 1	9.53813	8.81406	8.67731	6.57018	7.82424	7
38164	201693_s_at	EGR1	early growth response 1	9.53813	8.81406	8.67731	6.57018	4.73669	7
38164	201693_s_at	EGR1	early growth response 1	9.53813	8.81406	8.67731	6.57018	4.30833	7
38165	201694_s_at	EGR1	early growth response 1	12.7947	12.5317	12.9103	10.7191	4.21526	7
38165	201694_s_at	EGR1	early growth response 1	12.7947	12.5317	12.9103	10.7191	3.5127	7
38165	201694_s_at	EGR1	early growth response 1	12.7947	12.5317	12.9103	10.7191	4.56688	7
49310	227404_s_at	EGR1	early growth response 1	12.3212	12.0123	12.6538	8.30697	16.159	7
49310	227404_s_at	EGR1	early growth response 1	12.3212	12.0123	12.6538	8.30697	13.0442	7
49310	227404_s_at	EGR1	early growth response 1	12.3212	12.0123	12.6538	8.30697	20.3485	7
3153	206115_at	EGR3	early growth response 3	7.01964	7.17126	7.76412	5.14447	3.66845	7
3153	206115_at	EGR3	early growth response 3	7.01964	7.17126	7.76412	5.14447	4.07497	7
3153	206115_at	EGR3	early growth response 3	7.01964	7.17126	7.76412	5.14447	6.14601	7
39781	204780_s_at	FAS	Fas (TNF receptor superfamily, member 6)	13.4602	12.553	13.2641	10.2291	9.38971	7
39781	204780_s_at	FAS	Fas (TNF receptor superfamily, member 6)	13.4602	12.553	13.2641	10.2291	5.0068	7
39781	204780_s_at	FAS	Fas (TNF receptor superfamily, member 6)	13.4602	12.553	13.2641	10.2291	8.19611	7
39782	204781_s_at	FAS	Fas (TNF receptor superfamily, member 6)	12.634	11.6984	12.4244	9.39765	9.424	7
39782	204781_s_at	FAS	Fas (TNF receptor superfamily, member 6)	12.634	11.6984	12.4244	9.39765	4.9271	7
39782	204781_s_at	FAS	Fas (TNF receptor superfamily, member 6)	12.634	11.6984	12.4244	9.39765	8.14972	7
44969	215719_x_at	FAS	Fas (TNF receptor superfamily, member 6)	10.4694	9.07777	9.91616	6.62922	14.3219	7
44969	215719_x_at	FAS	Fas (TNF receptor superfamily, member 6)	10.4694	9.07777	9.91616	6.62922	5.45867	7
44969	215719_x_at	FAS	Fas (TNF receptor superfamily, member 6)	10.4694	9.07777	9.91616	6.62922	9.7604	7
45174	216252_x_at	FAS	Fas (TNF receptor superfamily, member 6)	9.43064	8.15146	8.96595	6.96199	5.53526	7
45174	216252_x_at	FAS	Fas (TNF receptor superfamily, member 6)	9.43064	8.15146	8.96595	6.96199	4.01099	7
1730	203562_at	FEZ1	fasciculation and elongation protein zeta 1 (zygin I)	12.4836	12.4359	13.4004	7.31809	35.8895	7
1730	203562_at	FEZ1	fasciculation and elongation protein zeta 1 (zygin I)	12.4836	12.4359	13.4004	7.31809	34.722	7
1730	203562_at	FEZ1	fasciculation and elongation protein zeta 1 (zygin I)	12.4836	12.4359	13.4004	7.31809	67.7599	7
2020	204135_at	FILIP1L	filamin A interacting protein 1-like	11.3343	9.86	10.4918	7.62239	13.104	7
2020	204135_at	FILIP1L	filamin A interacting protein 1-like	11.3343	9.86	10.4918	7.62239	4.71615	7
2020	204135_at	FILIP1L	filamin A interacting protein 1-like	11.3343	9.86	10.4918	7.62239	7.30751	7
1481	203066_at	GALNAC4S-6ST	B cell RAG associated protein	10.3024	10.1909	10.5247	8.41305	3.70479	7
1481	203066_at	GALNAC4S-6ST	B cell RAG associated protein	10.3024	10.1909	10.5247	8.41305	3.42924	7
1481	203066_at	GALNAC4S-6ST	B cell RAG associated protein	10.3024	10.1909	10.5247	8.41305	4.32179	7
2192	204472_at	GEM	GTP binding protein overexpressed in skeletal muscle	12.8969	12.0739	11.3295	8.11501	27.5093	7
2192	204472_at	GEM	GTP binding protein overexpressed in skeletal muscle	12.8969	12.0739	11.3295	8.11501	15.551	7
2192	204472_at	GEM	GTP binding protein overexpressed in skeletal muscle	12.8969	12.0739	11.3295	8.11501	9.28254	7
41558	208729_x_at	HLA-B	major histocompatibility complex, class I, B	9.57175	9.03772	8.85258	7.41502	4.45903	7
41558	208729_x_at	HLA-B	major histocompatibility complex, class I, B	9.57175	9.03772	8.85258	7.41502	3.07951	7
41827	209140_x_at	HLA-B	major histocompatibility complex, class I, B	12.6537	11.4852	12.0237	9.99025	6.33564	7
41827	209140_x_at	HLA-B	major histocompatibility complex, class I, B	12.6537	11.4852	12.0237	9.99025	4.09388	7
1049	202081_at	IER2	immediate early response 2	14.2196	14.1773	14.104	12.4219	3.47653	7
1049	202081_at	IER2	immediate early response 2	14.2196	14.1773	14.104	12.4219	3.37618	7
1049	202081_at	IER2	immediate early response 2	14.2196	14.1773	14.104	12.4219	3.20881	7
38126	201631_s_at	IER3	immediate early response 3	14.2312	14.2792	15.2465	10.7358	11.2776	7
38126	201631_s_at	IER3	immediate early response 3	14.2312	14.2792	15.2465	10.7358	11.6598	7
38126	201631_s_at	IER3	immediate early response 3	14.2312	14.2792	15.2465	10.7358	22.796	7
16984	229450_at	IFIT3	interferon-induced protein with tetratricopeptide repeats 3	11.5254	11.5531	11.4919	9.12801	5.2686	7
16984	229450_at	IFIT3	interferon-induced protein with tetratricopeptide repeats 3	11.5254	11.5531	11.4919	9.12801	5.37074	7
16984	229450_at	IFIT3	interferon-induced protein with tetratricopeptide repeats 3	11.5254	11.5531	11.4919	9.12801	5.14753	7
15504	227677_at	JAK3	Janus kinase 3 (a protein tyrosine kinase, leukocyte)	10.2418	9.96417	9.98173	8.25775	3.95591	7
15504	227677_at	JAK3	Janus kinase 3 (a protein tyrosine kinase, leukocyte)	10.2418	9.96417	9.98173	8.25775	3.2635	7
15504	227677_at	JAK3	Janus kinase 3 (a protein tyrosine kinase, leukocyte)	10.2418	9.96417	9.98173	8.25775	3.30346	7
9932	219213_at	JAM2	junctional adhesion molecule 2	9.1686	8.47057	9.63802	7.37297	3.47167	7
9932	219213_at	JAM2	junctional adhesion molecule 2	9.1686	8.47057	9.63802	7.37297	4.80671	7
16714	229127_at	JAM2	junctional adhesion molecule 2	7.18223	6.59092	7.44761	4.96738	4.64233	7
16714	229127_at	JAM2	junctional adhesion molecule 2	7.18223	6.59092	7.44761	4.96738	3.0813	7
16714	229127_at	JAM2	junctional adhesion molecule 2	7.18223	6.59092	7.44761	4.96738	5.57986	7
24901	238727_at	LOC440934	hypothetical gene supported by BC008048	10.2344	8.444	10.9734	3.54515	103.198	7
24901	238727_at	LOC440934	hypothetical gene supported by BC008048	10.2344	8.444	10.9734	3.54515	29.8333	7
24901	238727_at	LOC440934	hypothetical gene supported by BC008048	10.2344	8.444	10.9734	3.54515	172.242	7
40782	207339_s_at	LTB	lymphotoxin beta (TNF superfamily, member 3)	12.8748	13.106	13.7753	10.6356	4.72148	7
40782	207339_s_at	LTB	lymphotoxin beta (TNF superfamily, member 3)	12.8748	13.106	13.7753	10.6356	5.5422	7
40782	207339_s_at	LTB	lymphotoxin beta (TNF superfamily, member 3)	12.8748	13.106	13.7753	10.6356	8.81371	7
39899	205027_s_at	MAP3K8	mitogen-activated protein kinase kinase kinase 8	9.16145	9.6653	10.5442	6.69733	5.5179	7
39899	205027_s_at	MAP3K8	mitogen-activated protein kinase kinase kinase 8	9.16145	9.6653	10.5442	6.69733	7.82435	7
39899	205027_s_at	MAP3K8	mitogen-activated protein kinase kinase kinase 8	9.16145	9.6653	10.5442	6.69733	14.3883	7
32040	1556451_at	NA	NA	9.31242	8.94128	9.23662	7.22435	4.25179	7
32040	1556451_at	NA	NA	9.31242	8.94128	9.23662	7.22435	3.28736	7
32040	1556451_at	NA	NA	9.31242	8.94128	9.23662	7.22435	4.03416	7
14530	226560_at	NA	NA	8.52971	7.81331	9.10364	5.74365	6.89744	7
14530	226560_at	NA	NA	8.52971	7.81331	9.10364	5.74365	4.19788	7
14530	226560_at	NA	NA	8.52971	7.81331	9.10364	5.74365	10.2673	7
28932	243296_at	NAMPT	nicotinamide phosphoribosyltransferase	8.7604	9.03136	9.11708	6.78699	3.92695	7
28932	243296_at	NAMPT	nicotinamide phosphoribosyltransferase	8.7604	9.03136	9.11708	6.78699	4.7383	7
28932	243296_at	NAMPT	nicotinamide phosphoribosyltransferase	8.7604	9.03136	9.11708	6.78699	5.02837	7
40861	207535_s_at	NFKB2	nuclear factor of kappa light polypeptide gene enhancer in B-cells 2 (p49/p100)	9.18195	7.55679	8.46396	6.25444	4.62521	7
4872	209636_at	NFKB2	nuclear factor of kappa light polypeptide gene enhancer in B-cells 2 (p49/p100)	8.87325	7.42035	8.28396	3.54515	40.1715	7
4872	209636_at	NFKB2	nuclear factor of kappa light polypeptide gene enhancer in B-cells 2 (p49/p100)	8.87325	7.42035	8.28396	3.54515	14.6741	7
4872	209636_at	NFKB2	nuclear factor of kappa light polypeptide gene enhancer in B-cells 2 (p49/p100)	8.87325	7.42035	8.28396	3.54515	26.7008	7
38054	201502_s_at	NFKBIA	nuclear factor of kappa light polypeptide gene enhancer in B-cells inhibitor, alpha	12.4886	10.9942	12.3489	9.02639	11.0215	7
38054	201502_s_at	NFKBIA	nuclear factor of kappa light polypeptide gene enhancer in B-cells inhibitor, alpha	12.4886	10.9942	12.3489	9.02639	3.91185	7
38054	201502_s_at	NFKBIA	nuclear factor of kappa light polypeptide gene enhancer in B-cells inhibitor, alpha	12.4886	10.9942	12.3489	9.02639	10.0039	7
48260	223217_s_at	NFKBIZ	nuclear factor of kappa light polypeptide gene enhancer in B-cells inhibitor, zeta	9.01075	8.13079	10.2458	6.58955	12.608	7
48261	223218_s_at	NFKBIZ	nuclear factor of kappa light polypeptide gene enhancer in B-cells inhibitor, zeta	10.987	10.3962	12.0758	7.3841	12.1501	7
48261	223218_s_at	NFKBIZ	nuclear factor of kappa light polypeptide gene enhancer in B-cells inhibitor, zeta	10.987	10.3962	12.0758	7.3841	8.06727	7
48261	223218_s_at	NFKBIZ	nuclear factor of kappa light polypeptide gene enhancer in B-cells inhibitor, zeta	10.987	10.3962	12.0758	7.3841	25.843	7
1474	203045_at	NINJ1	ninjurin 1	10.6751	9.20979	10.564	6.73892	15.3075	7
1474	203045_at	NINJ1	ninjurin 1	10.6751	9.20979	10.564	6.73892	5.54378	7
1474	203045_at	NINJ1	ninjurin 1	10.6751	9.20979	10.564	6.73892	14.1733	7
1045	202073_at	OPTN	optineurin	10.0872	10.29	10.2701	8.05611	4.08702	7
1045	202073_at	OPTN	optineurin	10.0872	10.29	10.2701	8.05611	4.7041	7
1045	202073_at	OPTN	optineurin	10.0872	10.29	10.2701	8.05611	4.6395	7
38394	202074_s_at	OPTN	optineurin	11.4042	11.3837	11.2018	8.94535	5.49786	7
38394	202074_s_at	OPTN	optineurin	11.4042	11.3837	11.2018	8.94535	5.4204	7
38394	202074_s_at	OPTN	optineurin	11.4042	11.3837	11.2018	8.94535	4.77808	7
13721	225622_at	PAG1	phosphoprotein associated with glycosphingolipid microdomains 1	11.8177	11.1197	11.8797	8.52655	9.78858	7
13721	225622_at	PAG1	phosphoprotein associated with glycosphingolipid microdomains 1	11.8177	11.1197	11.8797	8.52655	6.03402	7
13721	225622_at	PAG1	phosphoprotein associated with glycosphingolipid microdomains 1	11.8177	11.1197	11.8797	8.52655	10.2186	7
13725	225626_at	PAG1	phosphoprotein associated with glycosphingolipid microdomains 1	13.5928	13.6199	14.031	10.5807	8.06743	7
13725	225626_at	PAG1	phosphoprotein associated with glycosphingolipid microdomains 1	13.5928	13.6199	14.031	10.5807	8.22029	7
13725	225626_at	PAG1	phosphoprotein associated with glycosphingolipid microdomains 1	13.5928	13.6199	14.031	10.5807	10.9308	7
15227	227354_at	PAG1	phosphoprotein associated with glycosphingolipid microdomains 1	12.6106	12.2795	12.8841	9.66264	7.71641	7
15227	227354_at	PAG1	phosphoprotein associated with glycosphingolipid microdomains 1	12.6106	12.2795	12.8841	9.66264	6.13431	7
15227	227354_at	PAG1	phosphoprotein associated with glycosphingolipid microdomains 1	12.6106	12.2795	12.8841	9.66264	9.32756	7
40072	205463_s_at	PDGFA	platelet-derived growth factor alpha polypeptide	9.84299	9.73349	10.9599	5.47494	20.6497	7
40072	205463_s_at	PDGFA	platelet-derived growth factor alpha polypeptide	9.84299	9.73349	10.9599	5.47494	19.1404	7
40072	205463_s_at	PDGFA	platelet-derived growth factor alpha polypeptide	9.84299	9.73349	10.9599	5.47494	44.7843	7
9265	217996_at	PHLDA1	pleckstrin homology-like domain, family A, member 1	8.20856	7.97978	10.4458	5.44045	6.81215	7
9265	217996_at	PHLDA1	pleckstrin homology-like domain, family A, member 1	8.20856	7.97978	10.4458	5.44045	5.81319	7
9265	217996_at	PHLDA1	pleckstrin homology-like domain, family A, member 1	8.20856	7.97978	10.4458	5.44045	32.1189	7
9266	217997_at	PHLDA1	pleckstrin homology-like domain, family A, member 1	8.33141	8.33565	10.6503	5.36482	7.81686	7
9266	217997_at	PHLDA1	pleckstrin homology-like domain, family A, member 1	8.33141	8.33565	10.6503	5.36482	7.83987	7
9266	217997_at	PHLDA1	pleckstrin homology-like domain, family A, member 1	8.33141	8.33565	10.6503	5.36482	39.001	7
2422	204897_at	PTGER4	prostaglandin E receptor 4 (subtype EP4)	14.2734	13.6294	14.0973	11.9697	4.93692	7
2422	204897_at	PTGER4	prostaglandin E receptor 4 (subtype EP4)	14.2734	13.6294	14.0973	11.9697	3.15949	7
2422	204897_at	PTGER4	prostaglandin E receptor 4 (subtype EP4)	14.2734	13.6294	14.0973	11.9697	4.36963	7
2594	205205_at	RELB	v-rel reticuloendotheliosis viral oncogene homolog B	9.08217	9.09281	8.88829	6.05104	8.1745	7
2594	205205_at	RELB	v-rel reticuloendotheliosis viral oncogene homolog B	9.08217	9.09281	8.88829	6.05104	8.23501	7
2594	205205_at	RELB	v-rel reticuloendotheliosis viral oncogene homolog B	9.08217	9.09281	8.88829	6.05104	7.14657	7
41928	209324_s_at	RGS16	regulator of G-protein signaling 16	9.85386	9.77918	9.60545	7.6436	4.62759	7
41928	209324_s_at	RGS16	regulator of G-protein signaling 16	9.85386	9.77918	9.60545	7.6436	4.39414	7
41928	209324_s_at	RGS16	regulator of G-protein signaling 16	9.85386	9.77918	9.60545	7.6436	3.89561	7
41929	209325_s_at	RGS16	regulator of G-protein signaling 16	10.9184	11.0715	11.6997	9.41626	3.14978	7
41929	209325_s_at	RGS16	regulator of G-protein signaling 16	10.9184	11.0715	11.6997	9.41626	4.86824	7
42499	210426_x_at	RORA	RAR-related orphan receptor A	9.39864	9.42399	10.4262	6.94978	5.45985	7
42499	210426_x_at	RORA	RAR-related orphan receptor A	9.39864	9.42399	10.4262	6.94978	5.55663	7
42499	210426_x_at	RORA	RAR-related orphan receptor A	9.39864	9.42399	10.4262	6.94978	11.1301	7
1043	202071_at	SDC4	syndecan 4	12.4877	11.5534	13.2993	9.45516	8.18249	7
1043	202071_at	SDC4	syndecan 4	12.4877	11.5534	13.2993	9.45516	4.28172	7
1043	202071_at	SDC4	syndecan 4	12.4877	11.5534	13.2993	9.45516	14.3612	7
910	201739_at	SGK1	serum/glucocorticoid regulated kinase 1	14.5761	14.5071	14.2208	10.8545	13.1917	7
910	201739_at	SGK1	serum/glucocorticoid regulated kinase 1	14.5761	14.5071	14.2208	10.8545	12.5764	7
910	201739_at	SGK1	serum/glucocorticoid regulated kinase 1	14.5761	14.5071	14.2208	10.8545	10.3126	7
2368	204790_at	SMAD7	SMAD family member 7	7.74057	7.87215	7.50449	4.77781	7.79614	7
2368	204790_at	SMAD7	SMAD family member 7	7.74057	7.87215	7.50449	4.77781	8.54062	7
2368	204790_at	SMAD7	SMAD family member 7	7.74057	7.87215	7.50449	4.77781	6.61931	7
2342	204731_at	TGFBR3	transforming growth factor, beta receptor III	5.9941	7.27396	7.52021	4.97276	4.92868	7
2342	204731_at	TGFBR3	transforming growth factor, beta receptor III	5.9941	7.27396	7.52021	4.97276	5.846	7
14582	226625_at	TGFBR3	transforming growth factor, beta receptor III	8.11926	9.37008	10.132	6.375	3.35023	7
14582	226625_at	TGFBR3	transforming growth factor, beta receptor III	8.11926	9.37008	10.132	6.375	7.97276	7
14582	226625_at	TGFBR3	transforming growth factor, beta receptor III	8.11926	9.37008	10.132	6.375	13.5203	7
21526	234994_at	TMEM200A	transmembrane protein 200A	11.6795	10.9027	11.7291	9.06463	6.12568	7
21526	234994_at	TMEM200A	transmembrane protein 200A	11.6795	10.9027	11.7291	9.06463	3.57529	7
21526	234994_at	TMEM200A	transmembrane protein 200A	11.6795	10.9027	11.7291	9.06463	6.3399	7
38725	202643_s_at	TNFAIP3	tumor necrosis factor, alpha-induced protein 3	13.0516	12.8621	13.0386	9.84601	9.22533	7
38725	202643_s_at	TNFAIP3	tumor necrosis factor, alpha-induced protein 3	13.0516	12.8621	13.0386	9.84601	8.09	7
38725	202643_s_at	TNFAIP3	tumor necrosis factor, alpha-induced protein 3	13.0516	12.8621	13.0386	9.84601	9.1427	7
38726	202644_s_at	TNFAIP3	tumor necrosis factor, alpha-induced protein 3	14.7338	14.6654	14.7685	12.3814	5.10701	7
38726	202644_s_at	TNFAIP3	tumor necrosis factor, alpha-induced protein 3	14.7338	14.6654	14.7685	12.3814	4.87037	7
38726	202644_s_at	TNFAIP3	tumor necrosis factor, alpha-induced protein 3	14.7338	14.6654	14.7685	12.3814	5.23123	7
1400	202871_at	TRAF4	TNF receptor-associated factor 4	10.0253	11.581	10.7671	9.00786	5.95124	7
1400	202871_at	TRAF4	TNF receptor-associated factor 4	10.0253	11.581	10.7671	9.00786	3.38524	7
50696	235688_s_at	TRAF4	TNF receptor-associated factor 4	10.8883	11.0802	11.1562	9.07028	3.52599	7
50696	235688_s_at	TRAF4	TNF receptor-associated factor 4	10.8883	11.0802	11.1562	9.07028	4.02771	7
50696	235688_s_at	TRAF4	TNF receptor-associated factor 4	10.8883	11.0802	11.1562	9.07028	4.24549	7
28228	242473_at	TRAF4	TNF receptor-associated factor 4	9.59189	10.0908	10.1154	8.03187	4.16686	7
28228	242473_at	TRAF4	TNF receptor-associated factor 4	9.59189	10.0908	10.1154	8.03187	4.23843	7
39361	203868_s_at	VCAM1	vascular cell adhesion molecule 1	12.6384	9.84684	13.2295	5.44433	146.427	7
39361	203868_s_at	VCAM1	vascular cell adhesion molecule 1	12.6384	9.84684	13.2295	5.44433	21.1489	7
39361	203868_s_at	VCAM1	vascular cell adhesion molecule 1	12.6384	9.84684	13.2295	5.44433	220.582	7
