# Supplementary material for: The Transcription Profile of Tax-3 Is More Similar to Tax-1 than Tax-2: Insights into HTLV-3 Potential Leukemogenic Properties
Source: PLoS One. 2012 Jul 20;7(7):e41003. doi: 10.1371/journal.pone.0041003 (PMC3401231; doi:10.1371/journal.pone.0041003)
Supplement: Table S3 — List of genes down-regulated following Tax expression in 293 T and MOLT4 transduced cells. (XLS) [file pone.0041003.s006.xls]

## Sheet: 293T Flag-Tax-1 down
Gene Row (Double-click)	Probe set	Gene symbol	Description	mean of log intensities for tax1	mean of log intensities for tax2	mean of log intensities for tax3	mean of log intensities for vector	FoldDiff	FoldDiff
23746	237411_at	ADAMTS6	ADAM metallopeptidase with thrombospondin type 1 motif, 6	6.07457	6.45171	6.20816	7.94575	0.27335	3.65832
16867	229309_at	ADRB1	adrenergic, beta-1-, receptor	4.5881	6.00382	5.71171	6.38566	0.287661	3.47632
2839	205609_at	ANGPT1	angiopoietin 1	5.5978	7.67178	6.75174	9.12406	0.0867941	11.5215
40134	205608_s_at	ANGPT1	angiopoietin 1	6.31862	7.51553	6.31948	8.44558	0.22894	4.36796
625	201012_at	ANXA1	annexin A1	6.78022	6.3394	6.35064	8.43755	0.317025	3.15432
13027	224797_at	ARRDC3	arrestin domain containing 3	6.67146	7.2682	6.66476	8.31928	0.319122	3.1336
15814	228048_at	C10orf41	chromosome 10 open reading frame 41	5.65423	6.24369	6.91843	9.70647	0.0602774	16.59
37941	201309_x_at	C5orf13	chromosome 5 open reading frame 13	7.265	7.99801	8.16855	9.09932	0.280424	3.56603
43856	212865_s_at	COL14A1	collagen, type XIV, alpha 1	6.20923	7.07783	6.66614	8.40583	0.218151	4.58398
51701	1552301_a_at	CORO6	coronin 6	6.93394	7.25551	7.1625	8.77142	0.27981	3.57385
196	39966_at	CSPG5	chondroitin sulfate proteoglycan 5 (neuroglycan C)	8.1135	8.74798	8.7519	9.73781	0.324365	3.08295
15705	227909_at	CXorf48	chromosome X open reading frame 48	8.86394	9.50096	9.32481	10.6534	0.289284	3.45681
16542	228915_at	DACH1	dachshund homolog 1 (Drosophila)	9.171	9.77823	9.82384	11.0149	0.27856	3.58989
27948	242138_at	DLX1	distal-less homeobox 1	8.03787	8.71218	8.90898	10.2018	0.223151	4.48128
3806	207147_at	DLX2	distal-less homeobox 2	11.0872	11.6414	11.9004	12.8183	0.301237	3.31965
15303	227449_at	EPHA4	EPH receptor A4	7.54225	7.93693	7.89563	9.32574	0.29048	3.44258
24731	238533_at	EPHA7	EPH receptor A7	5.34773	6.38639	6.53659	7.94957	0.164728	6.0706
14023	225978_at	FAM80B	family with sequence similarity 80, member B	6.75983	7.53533	7.7074	8.37715	0.32594	3.06805
10064	219427_at	FAT4	FAT tumor suppressor homolog 4 (Drosophila)	6.3384	7.0751	7.0044	7.94607	0.328128	3.04759
24392	238127_at	FLJ41484	hypothetical LOC650669	4.94199	6.17307	5.96312	6.57375	0.322694	3.09891
11990	222853_at	FLRT3	fibronectin leucine rich transmembrane protein 3	8.53848	9.12795	8.68334	10.3499	0.28491	3.50988
46500	219250_s_at	FLRT3	fibronectin leucine rich transmembrane protein 3	7.69399	7.80529	7.62866	9.38115	0.310538	3.22022
6511	213260_at	FOXC1	forkhead box C1	9.70772	10.5512	10.6875	12.5914	0.135497	7.38025
52091	1553613_s_at	FOXC1	forkhead box C1	8.82643	9.24874	9.25277	11.3072	0.179146	5.58203
12786	224325_at	FZD8	frizzled homolog 8 (Drosophila)	3.93659	6.32593	6.29364	6.50582	0.168494	5.93493
39635	204457_s_at	GAS1	growth arrest-specific 1	9.06375	9.891	9.73049	11.0493	0.252517	3.96014
45407	216860_s_at	GDF11	growth differentiation factor 11	5.42475	5.98738	6.05268	8.26792	0.139354	7.17595
4682	209220_at	GPC3	glypican 3	11.279	12.0021	11.7347	13.1942	0.265139	3.77161
44740	215071_s_at	HIST1H2AC	histone cluster 1, H2ac	6.94098	7.15378	7.45043	8.61533	0.313307	3.19176
26049	239975_at	HLA-DPB2	major histocompatibility complex, class II, DP beta 2 (pseudogene)	4.15489	5.22406	4.63103	5.77629	0.32502	3.07673
6429	213147_at	HOXA10	homeobox A10	8.3707	9.23752	9.11278	10.1907	0.283221	3.53081
6432	213150_at	HOXA10	homeobox A10	9.75405	10.2586	10.0988	11.6028	0.277637	3.60183
6860	213844_at	HOXA5	homeobox A5	10.7855	11.4007	11.1346	12.6785	0.269247	3.71407
4445	208557_at	HOXA6	homeobox A6	7.71605	8.63018	7.99964	9.56366	0.277852	3.59903
40803	207397_s_at	HOXD13	homeobox D13	7.18604	7.8069	7.94478	9.07198	0.270567	3.69594
49519	228713_s_at	HSD17B14	hydroxysteroid (17-beta) dehydrogenase 14	6.0877	7.52956	7.06121	8.14138	0.240869	4.15164
38086	201566_x_at	ID2	inhibitor of DNA binding 2, dominant negative helix-loop-helix protein	9.20245	10.7342	10.7461	11.2035	0.249827	4.00277
5608	211959_at	IGFBP5	insulin-like growth factor binding protein 5	5.16058	7.57529	8.2533	8.86322	0.0768058	13.0198
53010	1556410_a_at	KRTAP19-1	keratin associated protein 19-1	5.71742	7.11207	5.89451	8.58012	0.137481	7.27375
38467	202202_s_at	LAMA4	laminin, alpha 4	5.81059	6.3936	5.68474	8.58978	0.145673	6.86467
41942	209348_s_at	MAF	v-maf musculoaponeurotic fibrosarcoma oncogene homolog (avian)	9.80322	10.0332	10.4618	11.4875	0.311154	3.21384
54277	1566324_a_at	MAF	v-maf musculoaponeurotic fibrosarcoma oncogene homolog (avian)	4.02471	5.45585	5.51689	6.61524	0.166025	6.0232
40371	206267_s_at	MATK	megakaryocyte-associated tyrosine kinase	6.85431	7.94869	7.51968	8.4751	0.325157	3.07543
46416	219051_x_at	METRN	meteorin, glial cell differentiation regulator	7.33379	8.01851	8.00086	9.19256	0.275711	3.62698
1763	203636_at	MID1	midline 1 (Opitz/BBB syndrome)	9.25088	9.98262	9.82459	10.8638	0.326934	3.05872
39238	203637_s_at	MID1	midline 1 (Opitz/BBB syndrome)	9.29256	9.99263	9.80034	10.9003	0.328119	3.04768
36867	1569652_at	MLLT3	myeloid/lymphoid or mixed-lineage leukemia (trithorax homolog, Drosophila); translocated to, 3	5.98113	6.94213	6.67763	7.57289	0.331766	3.01417
2673	205330_at	MN1	meningioma (disrupted in balanced translocation) 1	6.34624	7.38335	7.14582	8.01358	0.314833	3.17628
49805	230461_s_at	MUM1	melanoma associated antigen (mutated) 1	4.45924	6.4454	6.26792	6.60764	0.225563	4.43336
8132	216002_at	NA	NA	4.13835	6.14183	5.70213	5.8329	0.308951	3.23676
14243	226234_at	NA	NA	5.23857	5.76299	6.16096	7.08182	0.278693	3.58817
16397	228750_at	NA	NA	7.08675	8.01589	7.55787	9.56012	0.18007	5.55339
16847	229288_at	NA	NA	6.94685	7.42675	7.50414	9.57624	0.161612	6.18764
17083	229569_at	NA	NA	6.84735	7.64793	7.24978	8.53632	0.310148	3.22426
17550	230130_at	NA	NA	8.90898	9.45273	9.61224	10.8068	0.268345	3.72655
19667	232632_at	NA	NA	5.1924	7.18488	6.68574	7.06405	0.273261	3.65951
20306	233405_at	NA	NA	3.65526	5.25856	5.54221	5.41935	0.294412	3.3966
22518	236081_at	NA	NA	7.62268	8.32354	8.04413	9.71771	0.234063	4.27235
23400	237034_at	NA	NA	4.84092	5.97384	5.8982	6.85747	0.247148	4.04615
25080	238919_at	NA	NA	7.94655	8.97832	8.4438	9.62431	0.312568	3.19931
25321	239178_at	NA	NA	4.81094	5.25284	5.36724	6.45471	0.320019	3.12481
26792	240789_at	NA	NA	4.81501	6.28966	5.43022	6.74196	0.262985	3.8025
28035	242239_at	NA	NA	7.32299	8.85252	8.20181	9.2628	0.260651	3.83655
28395	242671_at	NA	NA	7.64813	8.51155	8.16652	9.358	0.305688	3.27131
28841	243193_at	NA	NA	5.40753	6.65953	5.96998	7.55623	0.225516	4.43428
29174	243563_at	NA	NA	5.00446	6.2306	6.27388	6.74873	0.298485	3.35025
32468	1557540_at	NA	NA	8.09095	8.68077	8.59428	10.4332	0.197205	5.07086
50802	237044_s_at	NA	NA	8.09461	8.80004	8.25636	10.6244	0.17316	5.775
5722	212148_at	PBX1	pre-B-cell leukemia homeobox 1	9.62479	9.82563	10.099	11.2709	0.319503	3.12986
14020	225975_at	PCDH18	protocadherin 18	7.28992	7.68259	7.34421	9.1853	0.268803	3.7202
43157	211421_s_at	RET	ret proto-oncogene	5.30057	6.11702	6.09659	7.16518	0.274597	3.64169
50311	233613_x_at	REXO2	REX2, RNA exonuclease 2 homolog (S. cerevisiae)	5.67131	6.97513	7.08287	7.28812	0.326056	3.06696
53788	1560477_a_at	SAMD11	sterile alpha motif domain containing 11	7.80538	9.12931	8.89481	9.56872	0.294565	3.39483
39318	203789_s_at	SEMA3C	sema domain, immunoglobulin domain (Ig), short basic domain, secreted, (semaphorin) 3C	5.79964	7.01894	7.31402	9.20809	0.0941791	10.6181
22155	235683_at	SESN3	sestrin 3	4.56929	5.68658	6.06395	6.87609	0.202108	4.94784
49645	229485_x_at	SHISA3	shisa homolog 3 (Xenopus laevis)	5.11125	6.97935	6.63828	7.85376	0.149425	6.69234
39854	204928_s_at	SLC10A3	solute carrier family 10 (sodium/bile acid cotransporter family), member 3	6.82193	8.17732	8.02667	8.55013	0.301828	3.31314
22004	235518_at	SLC8A1	solute carrier family 8 (sodium/calcium exchanger), member 1	6.5478	7.12054	6.677	8.36378	0.284011	3.52099
42223	209897_s_at	SLIT2	slit homolog 2 (Drosophila)	8.74591	9.01514	9.14261	10.4137	0.314735	3.17728
39643	204467_s_at	SNCA	synuclein, alpha (non A4 component of amyloid precursor)	8.1547	8.77813	8.77121	10.1663	0.248005	4.03218
781	201416_at	SOX4	SRY (sex determining region Y)-box 4	9.03161	9.53335	9.25476	11.3425	0.201529	4.96206
17227	229744_at	SSFA2	sperm specific antigen 2	6.69897	6.80514	7.47652	8.29108	0.331686	3.0149
47083	220979_s_at	ST6GALNAC5	ST6 (alpha-N-acetyl-neuraminyl-2,3-beta-galactosyl-1,3)-N-acetylgalactosaminide alpha-2,6-sialyltransferase 5	5.08469	6.34599	5.6166	6.70122	0.326119	3.06637
49849	230746_s_at	STC1	stanniocalcin 1	6.0239	7.12372	6.06424	7.85481	0.281087	3.55761
14396	226408_at	TEAD2	TEA domain family member 2	6.96396	8.21615	7.69718	9.25837	0.203851	4.90553
39074	203313_s_at	TGIF1	TGFB-induced factor homeobox 1	7.63619	7.85982	8.17897	9.22159	0.333232	3.00091
9945	219230_at	TMEM100	transmembrane protein 100	5.67514	6.27277	6.45093	7.43772	0.294721	3.39304
12191	223282_at	TSHZ1	teashirt zinc finger homeobox 1	8.12342	8.74809	8.74962	10.2941	0.2221	4.50248
48286	223283_s_at	TSHZ1	teashirt zinc finger homeobox 1	9.11601	9.58409	9.56374	10.9046	0.289465	3.45465
37752	201010_s_at	TXNIP	thioredoxin interacting protein	9.28607	9.3761	8.77533	10.9189	0.322453	3.10123
43416	211760_s_at	VAMP4	vesicle-associated membrane protein 4	6.21102	6.66921	6.76245	7.81051	0.329994	3.03036
12405	223642_at	ZIC2	Zic family member 2 (odd-paired homolog, Drosophila)	9.71945	10.3816	10.4632	11.3513	0.322681	3.09904
44623	214746_s_at	ZNF467	zinc finger protein 467	7.40545	8.01578	8.2014	9.84295	0.184603	5.41702
15091	227195_at	ZNF503	zinc finger protein 503	10.9602	12.3189	11.9015	14.1895	0.106631	9.37813
11943	222760_at	ZNF703	zinc finger protein 703	11.4355	12.4221	12.4068	13.5883	0.224877	4.44687

## Sheet: 293T Flag-Tax-2 down
Gene Row (Double-click)	Probe set	Gene symbol	Description	mean of log intensities for tax1	mean of log intensities for tax2	mean of log intensities for tax3	mean of log intensities for vector	FoldDiff	FoldDiff
25567	239439_at	AFF4	AF4/FMR2 family, member 4	6.05421	4.33444	6.10686	6.07167	0.299945	3.33394
625	201012_at	ANXA1	annexin A1	6.78022	6.3394	6.35064	8.43755	0.233558	4.2816
24871	238692_at	BTBD11	BTB (POZ) domain containing 11	5.94059	4.28089	5.93256	6.47801	0.218073	4.58563
15814	228048_at	C10orf41	chromosome 10 open reading frame 41	5.65423	6.24369	6.91843	9.70647	0.0906983	11.0256
53303	1557620_a_at	CCDC38	coiled-coil domain containing 38	6.1721	3.75588	5.9625	5.71313	0.257519	3.88321
22471	236029_at	FAT3	FAT tumor suppressor homolog 3 (Drosophila)	8.68407	7.93795	7.03753	10.0881	0.225286	4.4388
33004	1558964_at	FAT3	FAT tumor suppressor homolog 3 (Drosophila)	8.75721	7.25361	6.78898	9.43037	0.221172	4.52137
6511	213260_at	FOXC1	forkhead box C1	9.70772	10.5512	10.6875	12.5914	0.243138	4.11288
52091	1553613_s_at	FOXC1	forkhead box C1	8.82643	9.24874	9.25277	11.3072	0.240069	4.16547
45407	216860_s_at	GDF11	growth differentiation factor 11	5.42475	5.98738	6.05268	8.26792	0.205821	4.8586
31213	1554290_at	HERC3	hect domain and RLD 3	4.72046	4.34325	5.51443	6.2145	0.273336	3.65849
54369	1568695_s_at	INTS6	integrator complex subunit 6	5.89353	4.06721	4.68227	5.71754	0.318567	3.13905
38467	202202_s_at	LAMA4	laminin, alpha 4	5.81059	6.3936	5.68474	8.58978	0.218215	4.58264
13648	225540_at	MAP2	microtubule-associated protein 2	6.77317	6.10622	6.12182	7.96358	0.275981	3.62344
16487	228854_at	NA	NA	6.60095	5.32841	6.43833	7.35365	0.245664	4.0706
16847	229288_at	NA	NA	6.94685	7.42675	7.50414	9.57624	0.225392	4.43671
25285	239140_at	NA	NA	4.70855	3.78112	5.32759	5.69417	0.265531	3.76604
30145	244646_at	NA	NA	6.68681	4.63725	6.56012	6.86209	0.213922	4.67459
32468	1557540_at	NA	NA	8.09095	8.68077	8.59428	10.4332	0.296806	3.36921
32684	1558019_at	NA	NA	6.17847	5.4764	6.47554	7.19528	0.303784	3.29181
35783	1565741_at	NA	NA	5.83314	3.98864	5.25753	6.14154	0.22486	4.44721
50802	237044_s_at	NA	NA	8.09461	8.80004	8.25636	10.6244	0.28236	3.54157
31642	1555339_at	RAP1A	RAP1A, member of RAS oncogene family	13.7312	12.8749	13.8787	14.4641	0.332367	3.00872
52651	1555340_x_at	RAP1A	RAP1A, member of RAS oncogene family	13.8838	12.9809	14.1774	14.7859	0.286179	3.49432
39318	203789_s_at	SEMA3C	sema domain, immunoglobulin domain (Ig), short basic domain, secreted, (semaphorin) 3C	5.79964	7.01894	7.31402	9.20809	0.219281	4.56037
25159	239006_at	SLC26A7	solute carrier family 26, member 7	5.60591	5.15087	5.13143	6.93586	0.290178	3.44616
25710	239596_at	SLC30A7	solute carrier family 30 (zinc transporter), member 7	6.59861	5.18371	7.04785	7.10015	0.264907	3.7749
781	201416_at	SOX4	SRY (sex determining region Y)-box 4	9.03161	9.53335	9.25476	11.3425	0.285349	3.50448
13673	225568_at	TMEM141	transmembrane protein 141	7.62658	7.32831	7.83561	9.15422	0.282063	3.54531
44623	214746_s_at	ZNF467	zinc finger protein 467	7.40545	8.01578	8.2014	9.84295	0.281817	3.5484
15091	227195_at	ZNF503	zinc finger protein 503	10.9602	12.3189	11.9015	14.1895	0.273471	3.65669

## Sheet: 293T Flag-Tax-3 down
Gene Row (Double-click)	Probe set	Gene symbol	Description	mean of log intensities for tax1	mean of log intensities for tax2	mean of log intensities for tax3	mean of log intensities for vector	FoldDiff	FoldDiff
23746	237411_at	ADAMTS6	ADAM metallopeptidase with thrombospondin type 1 motif, 6	6.07457	6.45171	6.20816	7.94575	0.29987	3.33478
2839	205609_at	ANGPT1	angiopoietin 1	5.5978	7.67178	6.75174	9.12406	0.193135	5.17773
40134	205608_s_at	ANGPT1	angiopoietin 1	6.31862	7.51553	6.31948	8.44558	0.229076	4.36536
625	201012_at	ANXA1	annexin A1	6.78022	6.3394	6.35064	8.43755	0.235384	4.24837
13027	224797_at	ARRDC3	arrestin domain containing 3	6.67146	7.2682	6.66476	8.31928	0.317643	3.14818
15814	228048_at	C10orf41	chromosome 10 open reading frame 41	5.65423	6.24369	6.91843	9.70647	0.144783	6.90691
41596	208792_s_at	CLU	clusterin	7.36117	7.13236	6.49612	8.54984	0.240862	4.15175
43856	212865_s_at	COL14A1	collagen, type XIV, alpha 1	6.20923	7.07783	6.66614	8.40583	0.299434	3.33963
51701	1552301_a_at	CORO6	coronin 6	6.93394	7.25551	7.1625	8.77142	0.327844	3.05023
41203	208141_s_at	DOHH	deoxyhypusine hydroxylase/monooxygenase	7.4814	7.65683	5.63802	7.34989	0.305264	3.27585
44570	214608_s_at	EYA1	eyes absent homolog 1 (Drosophila)	8.61938	8.77046	8.18262	10.0469	0.27466	3.64086
22471	236029_at	FAT3	FAT tumor suppressor homolog 3 (Drosophila)	8.68407	7.93795	7.03753	10.0881	0.120693	8.28551
33004	1558964_at	FAT3	FAT tumor suppressor homolog 3 (Drosophila)	8.75721	7.25361	6.78898	9.43037	0.160274	6.23933
11990	222853_at	FLRT3	fibronectin leucine rich transmembrane protein 3	8.53848	9.12795	8.68334	10.3499	0.315004	3.17457
46500	219250_s_at	FLRT3	fibronectin leucine rich transmembrane protein 3	7.69399	7.80529	7.62866	9.38115	0.296789	3.3694
6511	213260_at	FOXC1	forkhead box C1	9.70772	10.5512	10.6875	12.5914	0.267218	3.74226
52091	1553613_s_at	FOXC1	forkhead box C1	8.82643	9.24874	9.25277	11.3072	0.24074	4.15385
45407	216860_s_at	GDF11	growth differentiation factor 11	5.42475	5.98738	6.05268	8.26792	0.215351	4.64359
53010	1556410_a_at	KRTAP19-1	keratin associated protein 19-1	5.71742	7.11207	5.89451	8.58012	0.155436	6.43353
38467	202202_s_at	LAMA4	laminin, alpha 4	5.81059	6.3936	5.68474	8.58978	0.133504	7.49039
13648	225540_at	MAP2	microtubule-associated protein 2	6.77317	6.10622	6.12182	7.96358	0.278981	3.58447
16397	228750_at	NA	NA	7.08675	8.01589	7.55787	9.56012	0.24961	4.00624
16847	229288_at	NA	NA	6.94685	7.42675	7.50414	9.57624	0.237813	4.20498
22518	236081_at	NA	NA	7.62268	8.32354	8.04413	9.71771	0.313475	3.19005
28841	243193_at	NA	NA	5.40753	6.65953	5.96998	7.55623	0.333036	3.00268
32468	1557540_at	NA	NA	8.09095	8.68077	8.59428	10.4332	0.279535	3.57737
50802	237044_s_at	NA	NA	8.09461	8.80004	8.25636	10.6244	0.193705	5.1625
14020	225975_at	PCDH18	protocadherin 18	7.28992	7.68259	7.34421	9.1853	0.279111	3.58281
8718	217009_at	PGK2	phosphoglycerate kinase 2	6.2445	5.93754	3.96439	5.88536	0.264077	3.78678
1211	202458_at	PRSS23	protease, serine, 23	8.27061	8.23073	7.61506	9.26711	0.318188	3.1428
39318	203789_s_at	SEMA3C	sema domain, immunoglobulin domain (Ig), short basic domain, secreted, (semaphorin) 3C	5.79964	7.01894	7.31402	9.20809	0.269047	3.71682
43488	211842_s_at	SLC24A1	solute carrier family 24 (sodium/potassium/calcium exchanger), member 1	5.33799	6.44104	4.88072	6.69244	0.284851	3.51061
25159	239006_at	SLC26A7	solute carrier family 26, member 7	5.60591	5.15087	5.13143	6.93586	0.286294	3.49291
22004	235518_at	SLC8A1	solute carrier family 8 (sodium/calcium exchanger), member 1	6.5478	7.12054	6.677	8.36378	0.310619	3.21937
781	201416_at	SOX4	SRY (sex determining region Y)-box 4	9.03161	9.53335	9.25476	11.3425	0.235241	4.25096
49849	230746_s_at	STC1	stanniocalcin 1	6.0239	7.12372	6.06424	7.85481	0.289058	3.45952
25424	239288_at	TNIK	TRAF2 and NCK interacting kinase	5.78729	6.27233	4.8812	6.62844	0.297871	3.35716
37751	201009_s_at	TXNIP	thioredoxin interacting protein	8.83785	9.13155	8.50894	10.1851	0.312923	3.19567
37752	201010_s_at	TXNIP	thioredoxin interacting protein	9.28607	9.3761	8.77533	10.9189	0.226317	4.41857
52612	1555248_a_at	WNK3	WNK lysine deficient protein kinase 3	6.82661	6.84455	5.17862	7.03409	0.276343	3.6187
12767	224276_at	ZNF33A	zinc finger protein 33A	5.03158	5.47055	4.57445	6.30879	0.300546	3.32727
44623	214746_s_at	ZNF467	zinc finger protein 467	7.40545	8.01578	8.2014	9.84295	0.320512	3.12001
15091	227195_at	ZNF503	zinc finger protein 503	10.9602	12.3189	11.9015	14.1895	0.204756	4.88385

## Sheet: sorting Flag-Tax DOWNREGUL 293T
Probe set	Gene symbol	Description	FoldDiff	Sorting		DOWNREGULATED
229309_at	ADRB1	adrenergic, beta-1-, receptor	3.47632	1		Tax 1 = 1
201309_x_at	C5orf13	chromosome 5 open reading frame 13	3.56603	1		Tax 2 = 2
39966_at	CSPG5	chondroitin sulfate proteoglycan 5 (neuroglycan C)	3.08295	1		Tax 3 = 3
227909_at	CXorf48	chromosome X open reading frame 48	3.45681	1		Tax1 & 2 = 4
228915_at	DACH1	dachshund homolog 1 (Drosophila)	3.58989	1		Tax1 & 3 = 5
242138_at	DLX1	distal-less homeobox 1	4.48128	1		Tax2 & 3 = 6
207147_at	DLX2	distal-less homeobox 2	3.31965	1		Tax 1 & 2 & 3 = 7
227449_at	EPHA4	EPH receptor A4	3.44258	1
238533_at	EPHA7	EPH receptor A7	6.0706	1
225978_at	FAM80B	family with sequence similarity 80, member B	3.06805	1
219427_at	FAT4	FAT tumor suppressor homolog 4 (Drosophila)	3.04759	1
238127_at	FLJ41484	hypothetical LOC650669	3.09891	1
224325_at	FZD8	frizzled homolog 8 (Drosophila)	5.93493	1
204457_s_at	GAS1	growth arrest-specific 1	3.96014	1
209220_at	GPC3	glypican 3	3.77161	1
215071_s_at	HIST1H2AC	histone cluster 1, H2ac	3.19176	1
239975_at	HLA-DPB2	major histocompatibility complex, class II, DP beta 2 (pseudogene)	3.07673	1
213147_at	HOXA10	homeobox A10	3.53081	1
213150_at	HOXA10	homeobox A10	3.60183	1
213844_at	HOXA5	homeobox A5	3.71407	1
208557_at	HOXA6	homeobox A6	3.59903	1
207397_s_at	HOXD13	homeobox D13	3.69594	1
228713_s_at	HSD17B14	hydroxysteroid (17-beta) dehydrogenase 14	4.15164	1
201566_x_at	ID2	inhibitor of DNA binding 2, dominant negative helix-loop-helix protein	4.00277	1
211959_at	IGFBP5	insulin-like growth factor binding protein 5	13.0198	1
1566324_a_at	MAF	v-maf musculoaponeurotic fibrosarcoma oncogene homolog (avian)	6.0232	1
209348_s_at	MAF	v-maf musculoaponeurotic fibrosarcoma oncogene homolog (avian)	3.21384	1
206267_s_at	MATK	megakaryocyte-associated tyrosine kinase	3.07543	1
219051_x_at	METRN	meteorin, glial cell differentiation regulator	3.62698	1
203636_at	MID1	midline 1 (Opitz/BBB syndrome)	3.05872	1
203637_s_at	MID1	midline 1 (Opitz/BBB syndrome)	3.04768	1
1569652_at	MLLT3	myeloid/lymphoid or mixed-lineage leukemia (trithorax homolog, Drosophila); translocated to, 3	3.01417	1
205330_at	MN1	meningioma (disrupted in balanced translocation) 1	3.17628	1
230461_s_at	MUM1	melanoma associated antigen (mutated) 1	4.43336	1
216002_at	NA	NA	3.23676	1
226234_at	NA	NA	3.58817	1
229569_at	NA	NA	3.22426	1
230130_at	NA	NA	3.72655	1
232632_at	NA	NA	3.65951	1
233405_at	NA	NA	3.3966	1
237034_at	NA	NA	4.04615	1
238919_at	NA	NA	3.19931	1
239178_at	NA	NA	3.12481	1
240789_at	NA	NA	3.8025	1
242239_at	NA	NA	3.83655	1
242671_at	NA	NA	3.27131	1
243563_at	NA	NA	3.35025	1
212148_at	PBX1	pre-B-cell leukemia homeobox 1	3.12986	1
211421_s_at	RET	ret proto-oncogene	3.64169	1
233613_x_at	REXO2	REX2, RNA exonuclease 2 homolog (S. cerevisiae)	3.06696	1
1560477_a_at	SAMD11	sterile alpha motif domain containing 11	3.39483	1
235683_at	SESN3	sestrin 3	4.94784	1
229485_x_at	SHISA3	shisa homolog 3 (Xenopus laevis)	6.69234	1
204928_s_at	SLC10A3	solute carrier family 10 (sodium/bile acid cotransporter family), member 3	3.31314	1
209897_s_at	SLIT2	slit homolog 2 (Drosophila)	3.17728	1
204467_s_at	SNCA	synuclein, alpha (non A4 component of amyloid precursor)	4.03218	1
229744_at	SSFA2	sperm specific antigen 2	3.0149	1
220979_s_at	ST6GALNAC5	ST6 (alpha-N-acetyl-neuraminyl-2,3-beta-galactosyl-1,3)-N-acetylgalactosaminide alpha-2,6-sialyltransferase 5	3.06637	1
226408_at	TEAD2	TEA domain family member 2	4.90553	1
203313_s_at	TGIF1	TGFB-induced factor homeobox 1	3.00091	1
219230_at	TMEM100	transmembrane protein 100	3.39304	1
223282_at	TSHZ1	teashirt zinc finger homeobox 1	4.50248	1
223283_s_at	TSHZ1	teashirt zinc finger homeobox 1	3.45465	1
211760_s_at	VAMP4	vesicle-associated membrane protein 4	3.03036	1
223642_at	ZIC2	Zic family member 2 (odd-paired homolog, Drosophila)	3.09904	1
222760_at	ZNF703	zinc finger protein 703	4.44687	1
239439_at	AFF4	AF4/FMR2 family, member 4	3.33394	2
238692_at	BTBD11	BTB (POZ) domain containing 11	4.58563	2
1557620_a_at	CCDC38	coiled-coil domain containing 38	3.88321	2
1554290_at	HERC3	hect domain and RLD 3	3.65849	2
1568695_s_at	INTS6	integrator complex subunit 6	3.13905	2
1558019_at	NA	NA	3.29181	2
1565741_at	NA	NA	4.44721	2
228854_at	NA	NA	4.0706	2
239140_at	NA	NA	3.76604	2
244646_at	NA	NA	4.67459	2
1555339_at	RAP1A	RAP1A, member of RAS oncogene family	3.00872	2
1555340_x_at	RAP1A	RAP1A, member of RAS oncogene family	3.49432	2
239596_at	SLC30A7	solute carrier family 30 (zinc transporter), member 7	3.7749	2
225568_at	TMEM141	transmembrane protein 141	3.54531	2
208792_s_at	CLU	clusterin	4.15175	3
208141_s_at	DOHH	deoxyhypusine hydroxylase/monooxygenase	3.27585	3
214608_s_at	EYA1	eyes absent homolog 1 (Drosophila)	3.64086	3
217009_at	PGK2	phosphoglycerate kinase 2	3.78678	3
202458_at	PRSS23	protease, serine, 23	3.1428	3
211842_s_at	SLC24A1	solute carrier family 24 (sodium/potassium/calcium exchanger), member 1	3.51061	3
239288_at	TNIK	TRAF2 and NCK interacting kinase	3.35716	3
1555248_a_at	WNK3	WNK lysine deficient protein kinase 3	3.6187	3
224276_at	ZNF33A	zinc finger protein 33A	3.32727	3
237411_at	ADAMTS6	ADAM metallopeptidase with thrombospondin type 1 motif, 6	3.65832	5
237411_at	ADAMTS6	ADAM metallopeptidase with thrombospondin type 1 motif, 6	3.33478	5
205608_s_at	ANGPT1	angiopoietin 1	4.36796	5
205608_s_at	ANGPT1	angiopoietin 1	4.36536	5
205609_at	ANGPT1	angiopoietin 1	11.5215	5
205609_at	ANGPT1	angiopoietin 1	5.17773	5
224797_at	ARRDC3	arrestin domain containing 3	3.1336	5
224797_at	ARRDC3	arrestin domain containing 3	3.14818	5
212865_s_at	COL14A1	collagen, type XIV, alpha 1	4.58398	5
212865_s_at	COL14A1	collagen, type XIV, alpha 1	3.33963	5
1552301_a_at	CORO6	coronin 6	3.57385	5
1552301_a_at	CORO6	coronin 6	3.05023	5
219250_s_at	FLRT3	fibronectin leucine rich transmembrane protein 3	3.22022	5
219250_s_at	FLRT3	fibronectin leucine rich transmembrane protein 3	3.3694	5
222853_at	FLRT3	fibronectin leucine rich transmembrane protein 3	3.50988	5
222853_at	FLRT3	fibronectin leucine rich transmembrane protein 3	3.17457	5
1556410_a_at	KRTAP19-1	keratin associated protein 19-1	7.27375	5
1556410_a_at	KRTAP19-1	keratin associated protein 19-1	6.43353	5
228750_at	NA	NA	5.55339	5
228750_at	NA	NA	4.00624	5
236081_at	NA	NA	4.27235	5
236081_at	NA	NA	3.19005	5
243193_at	NA	NA	4.43428	5
243193_at	NA	NA	3.00268	5
225975_at	PCDH18	protocadherin 18	3.7202	5
225975_at	PCDH18	protocadherin 18	3.58281	5
235518_at	SLC8A1	solute carrier family 8 (sodium/calcium exchanger), member 1	3.52099	5
235518_at	SLC8A1	solute carrier family 8 (sodium/calcium exchanger), member 1	3.21937	5
230746_s_at	STC1	stanniocalcin 1	3.55761	5
230746_s_at	STC1	stanniocalcin 1	3.45952	5
201009_s_at	TXNIP	thioredoxin interacting protein	3.19567	5
201010_s_at	TXNIP	thioredoxin interacting protein	3.10123	5
201010_s_at	TXNIP	thioredoxin interacting protein	4.41857	5
1558964_at	FAT3	FAT tumor suppressor homolog 3 (Drosophila)	4.52137	6
1558964_at	FAT3	FAT tumor suppressor homolog 3 (Drosophila)	6.23933	6
236029_at	FAT3	FAT tumor suppressor homolog 3 (Drosophila)	4.4388	6
236029_at	FAT3	FAT tumor suppressor homolog 3 (Drosophila)	8.28551	6
225540_at	MAP2	microtubule-associated protein 2	3.62344	6
225540_at	MAP2	microtubule-associated protein 2	3.58447	6
239006_at	SLC26A7	solute carrier family 26, member 7	3.44616	6
239006_at	SLC26A7	solute carrier family 26, member 7	3.49291	6
201012_at	ANXA1	annexin A1	3.15432	7
201012_at	ANXA1	annexin A1	4.2816	7
201012_at	ANXA1	annexin A1	4.24837	7
228048_at	C10orf41	chromosome 10 open reading frame 41	16.59	7
228048_at	C10orf41	chromosome 10 open reading frame 41	11.0256	7
228048_at	C10orf41	chromosome 10 open reading frame 41	6.90691	7
1553613_s_at	FOXC1	forkhead box C1	5.58203	7
1553613_s_at	FOXC1	forkhead box C1	4.16547	7
1553613_s_at	FOXC1	forkhead box C1	4.15385	7
213260_at	FOXC1	forkhead box C1	7.38025	7
213260_at	FOXC1	forkhead box C1	4.11288	7
213260_at	FOXC1	forkhead box C1	3.74226	7
216860_s_at	GDF11	growth differentiation factor 11	7.17595	7
216860_s_at	GDF11	growth differentiation factor 11	4.8586	7
216860_s_at	GDF11	growth differentiation factor 11	4.64359	7
202202_s_at	LAMA4	laminin, alpha 4	6.86467	7
202202_s_at	LAMA4	laminin, alpha 4	4.58264	7
202202_s_at	LAMA4	laminin, alpha 4	7.49039	7
1557540_at	NA	NA	5.07086	7
1557540_at	NA	NA	3.36921	7
1557540_at	NA	NA	3.57737	7
229288_at	NA	NA	6.18764	7
229288_at	NA	NA	4.43671	7
229288_at	NA	NA	4.20498	7
237044_s_at	NA	NA	5.775	7
237044_s_at	NA	NA	3.54157	7
237044_s_at	NA	NA	5.1625	7
203789_s_at	SEMA3C	sema domain, immunoglobulin domain (Ig), short basic domain, secreted, (semaphorin) 3C	10.6181	7
203789_s_at	SEMA3C	sema domain, immunoglobulin domain (Ig), short basic domain, secreted, (semaphorin) 3C	4.56037	7
203789_s_at	SEMA3C	sema domain, immunoglobulin domain (Ig), short basic domain, secreted, (semaphorin) 3C	3.71682	7
201416_at	SOX4	SRY (sex determining region Y)-box 4	4.96206	7
201416_at	SOX4	SRY (sex determining region Y)-box 4	3.50448	7
201416_at	SOX4	SRY (sex determining region Y)-box 4	4.25096	7
214746_s_at	ZNF467	zinc finger protein 467	5.41702	7
214746_s_at	ZNF467	zinc finger protein 467	3.5484	7
214746_s_at	ZNF467	zinc finger protein 467	3.12001	7
227195_at	ZNF503	zinc finger protein 503	9.37813	7
227195_at	ZNF503	zinc finger protein 503	3.65669	7
227195_at	ZNF503	zinc finger protein 503	4.88385	7

## Sheet: MOLT4 Flag-Tax-1 down
Probe set	Gene symbol	Description	mean of log intensities for F1-M	mean of log intensities for F2-M	mean of log intensities for F3-M	mean of log intensities for VECT-M	FoldDiff	Fold diff
203505_at	ABCA1	ATP-binding cassette, sub-family A (ABC1), member 1	6.86763	7.66427	7.98273	9.38713	0.174403	5.73383
44790_s_at	C13orf18	chromosome 13 open reading frame 18	7.32117	8.40173	7.03257	9.5026	0.220457	4.53603
204995_at	CDK5R1	cyclin-dependent kinase 5, regulatory subunit 1 (p35)	7.13511	8.15965	7.07826	8.79156	0.317219	3.1524
219947_at	CLEC4A	C-type lectin domain family 4, member A	9.22347	9.87197	8.4345	10.8529	0.323207	3.09399
239422_at	GPC2	glypican 2	6.05217	7.91838	7.743	7.80518	0.296682	3.37061
208937_s_at	ID1	inhibitor of DNA binding 1, dominant negative helix-loop-helix protein	7.00565	7.75352	7.43303	8.68347	0.312555	3.19944
227013_at	LATS2	LATS, large tumor suppressor, homolog 2 (Drosophila)	8.57218	9.47714	7.6769	10.3353	0.294616	3.39424
243043_at	LOC100130771	EF-hand domain-containing protein LOC100130771	4.67217	6.8014	6.59283	6.58253	0.266026	3.75903
1558688_at	LOC441461	hypothetical gene supported by BC030123	9.53769	9.9768	10.9826	11.5521	0.247512	4.04021
1554447_at	LOC554203	hypothetical LOC554203	4.99925	5.90104	5.92417	7.09482	0.233976	4.27395
227833_s_at	MBD6	methyl-CpG binding domain protein 6	7.29632	8.22241	8.77302	9.04053	0.298497	3.35011
244014_x_at	NA	NA	5.46845	6.53807	6.04413	7.19592	0.301981	3.31147
226374_at	NA	NA	8.71852	9.3408	7.94075	10.518	0.287286	3.48085
1554108_at	NA	NA	5.78666	6.61324	6.33712	7.59478	0.285563	3.50186
229569_at	NA	NA	8.1163	9.37209	6.82642	9.963	0.278028	3.59677
241365_at	NA	NA	8.92383	9.17271	9.23298	10.8056	0.271341	3.6854
1561195_at	NA	NA	8.30465	10.7639	9.50217	10.4389	0.227789	4.39003
239900_x_at	NA	NA	5.66572	7.34543	6.87325	7.8209	0.224505	4.45424
240939_x_at	NA	NA	5.70717	8.28309	8.0575	8.22997	0.174005	5.74696
241074_at	NA	NA	8.77958	9.41034	8.62782	11.5898	0.142572	7.01401
205559_s_at	PCSK5	proprotein convertase subtilisin/kexin type 5	9.18647	9.84085	9.21661	10.8212	0.322035	3.10525
214043_at	PTPRD	protein tyrosine phosphatase, receptor type, D	8.00948	9.23159	7.92348	9.76915	0.295316	3.38621
214369_s_at	RASGRP2	RAS guanyl releasing protein 2 (calcium and DAG-regulated)	6.00181	7.15146	5.9186	7.91601	0.265319	3.76905
233903_s_at	SGEF	Src homology 3 domain-containing guanine nucleotide exchange factor	5.58933	6.65355	6.87036	7.20508	0.326295	3.06471
230137_at	TMEM155	transmembrane protein 155	8.64495	9.28763	9.10364	10.2896	0.319828	3.12668
228737_at	TOX2	TOX high mobility group box family member 2	8.84496	10.721	7.69085	10.9766	0.228197	4.38218
210814_at	TRPC3	transient receptor potential cation channel, subfamily C, member 3	6.30983	8.98011	8.44906	8.12409	0.28435	3.51679
213172_at	TTC9	tetratricopeptide repeat domain 9	8.00373	9.02497	8.77764	9.667	0.315723	3.16734
238952_x_at	ZNF829	zinc finger protein 829	5.78963	7.5665	7.84048	7.45972	0.314234	3.18234

## Sheet: MOLT4 Flag-Tax-2 down
Probe set	Gene symbol	Description	mean of log intensities for F1-M	mean of log intensities for F2-M	mean of log intensities for F3-M	mean of log intensities for VECT-M	FoldDiff	FoldDiff
203504_s_at	ABCA1	ATP-binding cassette, sub-family A (ABC1), member 1	6.53724	6.34029	6.35991	7.98145	0.320599	3.11917
203505_at	ABCA1	ATP-binding cassette, sub-family A (ABC1), member 1	6.86763	7.66427	7.98273	9.38713	0.302948	3.3009
210221_at	CHRNA3	cholinergic receptor, nicotinic, alpha 3	10.019	9.486	8.01897	11.1036	0.325884	3.06858
214079_at	DHRS2	dehydrogenase/reductase (SDR family) member 2	7.63631	6.99685	8.94863	9.03283	0.243842	4.10101
203717_at	DPP4	dipeptidyl-peptidase 4	9.45142	8.83575	9.20693	11.0615	0.213791	4.67748
219895_at	FAM70A	family with sequence similarity 70, member A	6.72901	5.10134	5.2355	7.66368	0.169301	5.90665
213772_s_at	GGA2	golgi associated, gamma adaptin ear containing, ARF binding protein 2	9.80017	8.31538	8.07826	10.144	0.28153	3.55202
201656_at	ITGA6	integrin, alpha 6	5.36067	5.58051	5.97604	7.94842	0.193726	5.16193
217107_at	NA	NA	8.25714	7.28683	8.54618	8.87392	0.332842	3.00443
241365_at	NA	NA	8.92383	9.17271	9.23298	10.8056	0.32243	3.10144
234193_at	NA	NA	5.73826	4.60126	5.40044	6.45396	0.276874	3.61175
241074_at	NA	NA	8.77958	9.41034	8.62782	11.5898	0.220755	4.5299
237420_at	ODF2L	outer dense fiber of sperm tails 2-like	6.42133	5.25334	5.26652	6.99669	0.298675	3.34812
206686_at	PDK1	pyruvate dehydrogenase kinase, isozyme 1	8.43847	7.04563	7.47159	8.66118	0.326341	3.06428
219014_at	PLAC8	placenta-specific 8	11.7887	9.11854	10.1843	11.049	0.262349	3.81171
1555339_at	RAP1A	RAP1A, member of RAS oncogene family	10.9971	10.0734	11.2911	12.158	0.235765	4.24152
1555340_x_at	RAP1A	RAP1A, member of RAS oncogene family	11.6916	11.0472	12.2857	13.1821	0.22768	4.39213

## Sheet: MOLT4 Flag-Tax-3 down
Probe set	Gene symbol	Description	mean of log intensities for F1-M	mean of log intensities for F2-M	mean of log intensities for F3-M	mean of log intensities for VECT-M	FoldDiff	FoldDiff
203504_s_at	ABCA1	ATP-binding cassette, sub-family A (ABC1), member 1	6.53724	6.34029	6.35991	7.98145	0.324988	3.07703
204639_at	ADA	adenosine deaminase	13.7431	13.7881	12.949	14.5738	0.324273	3.08382
213245_at	ADCY1	adenylate cyclase 1 (brain)	7.39523	6.78638	6.60848	8.19706	0.332499	3.00753
44790_s_at	C13orf18	chromosome 13 open reading frame 18	7.32117	8.40173	7.03257	9.5026	0.180487	5.54055
204995_at	CDK5R1	cyclin-dependent kinase 5, regulatory subunit 1 (p35)	7.13511	8.15965	7.07826	8.79156	0.304962	3.2791
210221_at	CHRNA3	cholinergic receptor, nicotinic, alpha 3	10.019	9.486	8.01897	11.1036	0.117881	8.48315
219947_at	CLEC4A	C-type lectin domain family 4, member A	9.22347	9.87197	8.4345	10.8529	0.187058	5.34593
203717_at	DPP4	dipeptidyl-peptidase 4	9.45142	8.83575	9.20693	11.0615	0.276519	3.61639
204718_at	EPHB6	EPH receptor B6	9.65842	9.7207	8.57036	10.3573	0.289794	3.45073
1556474_a_at	FLJ38379	hypothetical protein FLJ38379	8.74632	9.17155	7.76644	9.45492	0.310254	3.22317
218885_s_at	GALNT12	UDP-N-acetyl-alpha-D-galactosamine:polypeptide N-acetylgalactosaminyltransferase 12 (GalNAc-T12)	10.9575	11.0397	9.87397	11.5365	0.315885	3.16571
213772_s_at	GGA2	golgi associated, gamma adaptin ear containing, ARF binding protein 2	9.80017	8.31538	8.07826	10.144	0.23886	4.18654
222227_at	GPER	G protein-coupled estrogen receptor 1	9.4533	9.56936	8.73113	10.9764	0.21092	4.74113
204686_at	IRS1	insulin receptor substrate 1	8.79334	9.19251	8.19056	10.2021	0.248012	4.03207
201656_at	ITGA6	integrin, alpha 6	5.36067	5.58051	5.97604	7.94842	0.254832	3.92415
227013_at	LATS2	LATS, large tumor suppressor, homolog 2 (Drosophila)	8.57218	9.47714	7.6769	10.3353	0.158398	6.31319
1554906_a_at	MPHOSPH6	M-phase phosphoprotein 6	6.58592	6.37285	5.59108	7.35559	0.294327	3.39759
238778_at	MPP7	membrane protein, palmitoylated 7 (MAGUK p55 subfamily member 7)	6.55656	7.11824	6.38031	8.03187	0.318296	3.14173
203037_s_at	MTSS1	metastasis suppressor 1	8.29475	8.61409	8.14	9.778	0.321302	3.11234
216054_x_at	MYL4	myosin, light chain 4, alkali; atrial, embryonic	11.3974	10.7478	9.26268	10.9442	0.311745	3.20775
229564_at	NA	NA	7.49691	8.19365	7.2709	8.87356	0.329269	3.03703
214862_x_at	NA	NA	9.71325	9.6079	8.50124	10.1461	0.319777	3.12718
234276_at	NA	NA	6.82047	7.21232	5.96798	7.63685	0.3145	3.17965
223366_at	NA	NA	10.4158	10.2277	10.1021	11.7741	0.313825	3.18649
236598_at	NA	NA	6.96942	7.89685	6.20836	7.96806	0.29531	3.38628
239793_at	NA	NA	6.2657	6.57177	6.00524	7.82314	0.283634	3.52568
226374_at	NA	NA	8.71852	9.3408	7.94075	10.518	0.167565	5.96784
241074_at	NA	NA	8.77958	9.41034	8.62782	11.5898	0.128336	7.79203
237420_at	ODF2L	outer dense fiber of sperm tails 2-like	6.42133	5.25334	5.26652	6.99669	0.301416	3.31767
242128_at	OTX2	orthodenticle homeobox 2	8.01774	7.59265	6.58582	9.0013	0.187442	5.33497
205559_s_at	PCSK5	proprotein convertase subtilisin/kexin type 5	9.18647	9.84085	9.21661	10.8212	0.328834	3.04105
222450_at	PMEPA1	prostate transmembrane protein, androgen induced 1	12.7931	12.864	12.3543	13.9496	0.330956	3.02155
222449_at	PMEPA1	prostate transmembrane protein, androgen induced 1	12.1294	12.5132	11.7565	13.4637	0.306243	3.26538
211341_at	POU4F1	POU class 4 homeobox 1	7.38347	7.98571	6.37829	8.76935	0.190642	5.24543
214043_at	PTPRD	protein tyrosine phosphatase, receptor type, D	8.00948	9.23159	7.92348	9.76915	0.278226	3.5942
214369_s_at	RASGRP2	RAS guanyl releasing protein 2 (calcium and DAG-regulated)	6.00181	7.15146	5.9186	7.91601	0.250449	3.99283
217983_s_at	RNASET2	ribonuclease T2	8.97204	8.90522	7.9095	9.49935	0.332206	3.01018
227179_at	STAU2	staufen, RNA binding protein, homolog 2 (Drosophila)	10.1153	10.4107	9.47846	11.2531	0.292261	3.4216
1554889_at	TIA1	TIA1 cytotoxic granule-associated RNA binding protein	5.53724	6.18393	5.65947	7.57284	0.265472	3.76688
228737_at	TOX2	TOX high mobility group box family member 2	8.84496	10.721	7.69085	10.9766	0.102539	9.75242
222032_s_at	USP7	ubiquitin specific peptidase 7 (herpes virus-associated)	9.00693	9.29216	8.35373	10.0778	0.302698	3.30363
229134_at	VANGL1	vang-like 1 (van gogh, Drosophila)	8.61301	9.43825	8.22594	10.0157	0.289222	3.45755
214761_at	ZNF423	zinc finger protein 423	12.169	12.5507	11.359	13.3304	0.255005	3.92148

## Sheet: sorting Flag-Tax DOWNREGUL MOLT
Probe set	Gene symbol	Description	mean of log intensities for F1-M	mean of log intensities for F2-M	mean of log intensities for F3-M	mean of log intensities for VECT-M	FoldDiff	Fold diff	sorting		DOWNREGULATED
239422_at	GPC2	glypican 2	6.05217	7.91838	7.743	7.80518	0.296682	3.37061	1		Tax 1 = 1
208937_s_at	ID1	inhibitor of DNA binding 1, dominant negative helix-loop-helix protein	7.00565	7.75352	7.43303	8.68347	0.312555	3.19944	1		Tax 2 = 2
243043_at	LOC100130771	EF-hand domain-containing protein LOC100130771	4.67217	6.8014	6.59283	6.58253	0.266026	3.75903	1		Tax 3 = 3
1558688_at	LOC441461	hypothetical gene supported by BC030123	9.53769	9.9768	10.9826	11.5521	0.247512	4.04021	1		Tax1 & 2 = 4
1554447_at	LOC554203	hypothetical LOC554203	4.99925	5.90104	5.92417	7.09482	0.233976	4.27395	1		Tax1 & 3 = 5
227833_s_at	MBD6	methyl-CpG binding domain protein 6	7.29632	8.22241	8.77302	9.04053	0.298497	3.35011	1		Tax2 & 3 = 6
1554108_at	NA	NA	5.78666	6.61324	6.33712	7.59478	0.285563	3.50186	1		Tax 1 & 2 & 3 = 7
1561195_at	NA	NA	8.30465	10.7639	9.50217	10.4389	0.227789	4.39003	1
229569_at	NA	NA	8.1163	9.37209	6.82642	9.963	0.278028	3.59677	1
239900_x_at	NA	NA	5.66572	7.34543	6.87325	7.8209	0.224505	4.45424	1
240939_x_at	NA	NA	5.70717	8.28309	8.0575	8.22997	0.174005	5.74696	1
244014_x_at	NA	NA	5.46845	6.53807	6.04413	7.19592	0.301981	3.31147	1
233903_s_at	SGEF	Src homology 3 domain-containing guanine nucleotide exchange factor	5.58933	6.65355	6.87036	7.20508	0.326295	3.06471	1
230137_at	TMEM155	transmembrane protein 155	8.64495	9.28763	9.10364	10.2896	0.319828	3.12668	1
210814_at	TRPC3	transient receptor potential cation channel, subfamily C, member 3	6.30983	8.98011	8.44906	8.12409	0.28435	3.51679	1
213172_at	TTC9	tetratricopeptide repeat domain 9	8.00373	9.02497	8.77764	9.667	0.315723	3.16734	1
238952_x_at	ZNF829	zinc finger protein 829	5.78963	7.5665	7.84048	7.45972	0.314234	3.18234	1
214079_at	DHRS2	dehydrogenase/reductase (SDR family) member 2	7.63631	6.99685	8.94863	9.03283	0.243842	4.10101	2
219895_at	FAM70A	family with sequence similarity 70, member A	6.72901	5.10134	5.2355	7.66368	0.169301	5.90665	2
217107_at	NA	NA	8.25714	7.28683	8.54618	8.87392	0.332842	3.00443	2
234193_at	NA	NA	5.73826	4.60126	5.40044	6.45396	0.276874	3.61175	2
206686_at	PDK1	pyruvate dehydrogenase kinase, isozyme 1	8.43847	7.04563	7.47159	8.66118	0.326341	3.06428	2
219014_at	PLAC8	placenta-specific 8	11.7887	9.11854	10.1843	11.049	0.262349	3.81171	2
1555339_at	RAP1A	RAP1A, member of RAS oncogene family	10.9971	10.0734	11.2911	12.158	0.235765	4.24152	2
1555340_x_at	RAP1A	RAP1A, member of RAS oncogene family	11.6916	11.0472	12.2857	13.1821	0.22768	4.39213	2
204639_at	ADA	adenosine deaminase	13.7431	13.7881	12.949	14.5738	0.324273	3.08382	3
213245_at	ADCY1	adenylate cyclase 1 (brain)	7.39523	6.78638	6.60848	8.19706	0.332499	3.00753	3
204718_at	EPHB6	EPH receptor B6	9.65842	9.7207	8.57036	10.3573	0.289794	3.45073	3
1556474_a_at	FLJ38379	hypothetical protein FLJ38379	8.74632	9.17155	7.76644	9.45492	0.310254	3.22317	3
218885_s_at	GALNT12	UDP-N-acetyl-alpha-D-galactosamine:polypeptide N-acetylgalactosaminyltransferase 12 (GalNAc-T12)	10.9575	11.0397	9.87397	11.5365	0.315885	3.16571	3
222227_at	GPER	G protein-coupled estrogen receptor 1	9.4533	9.56936	8.73113	10.9764	0.21092	4.74113	3
204686_at	IRS1	insulin receptor substrate 1	8.79334	9.19251	8.19056	10.2021	0.248012	4.03207	3
1554906_a_at	MPHOSPH6	M-phase phosphoprotein 6	6.58592	6.37285	5.59108	7.35559	0.294327	3.39759	3
238778_at	MPP7	membrane protein, palmitoylated 7 (MAGUK p55 subfamily member 7)	6.55656	7.11824	6.38031	8.03187	0.318296	3.14173	3
203037_s_at	MTSS1	metastasis suppressor 1	8.29475	8.61409	8.14	9.778	0.321302	3.11234	3
216054_x_at	MYL4	myosin, light chain 4, alkali; atrial, embryonic	11.3974	10.7478	9.26268	10.9442	0.311745	3.20775	3
214862_x_at	NA	NA	9.71325	9.6079	8.50124	10.1461	0.319777	3.12718	3
223366_at	NA	NA	10.4158	10.2277	10.1021	11.7741	0.313825	3.18649	3
229564_at	NA	NA	7.49691	8.19365	7.2709	8.87356	0.329269	3.03703	3
234276_at	NA	NA	6.82047	7.21232	5.96798	7.63685	0.3145	3.17965	3
236598_at	NA	NA	6.96942	7.89685	6.20836	7.96806	0.29531	3.38628	3
239793_at	NA	NA	6.2657	6.57177	6.00524	7.82314	0.283634	3.52568	3
242128_at	OTX2	orthodenticle homeobox 2	8.01774	7.59265	6.58582	9.0013	0.187442	5.33497	3
222449_at	PMEPA1	prostate transmembrane protein, androgen induced 1	12.1294	12.5132	11.7565	13.4637	0.306243	3.26538	3
222450_at	PMEPA1	prostate transmembrane protein, androgen induced 1	12.7931	12.864	12.3543	13.9496	0.330956	3.02155	3
211341_at	POU4F1	POU class 4 homeobox 1	7.38347	7.98571	6.37829	8.76935	0.190642	5.24543	3
217983_s_at	RNASET2	ribonuclease T2	8.97204	8.90522	7.9095	9.49935	0.332206	3.01018	3
227179_at	STAU2	staufen, RNA binding protein, homolog 2 (Drosophila)	10.1153	10.4107	9.47846	11.2531	0.292261	3.4216	3
1554889_at	TIA1	TIA1 cytotoxic granule-associated RNA binding protein	5.53724	6.18393	5.65947	7.57284	0.265472	3.76688	3
222032_s_at	USP7	ubiquitin specific peptidase 7 (herpes virus-associated)	9.00693	9.29216	8.35373	10.0778	0.302698	3.30363	3
229134_at	VANGL1	vang-like 1 (van gogh, Drosophila)	8.61301	9.43825	8.22594	10.0157	0.289222	3.45755	3
214761_at	ZNF423	zinc finger protein 423	12.169	12.5507	11.359	13.3304	0.255005	3.92148	3
241365_at	NA	NA	8.92383	9.17271	9.23298	10.8056	0.271341	3.6854	4
241365_at	NA	NA	8.92383	9.17271	9.23298	10.8056	0.32243	3.10144	4
44790_s_at	C13orf18	chromosome 13 open reading frame 18	7.32117	8.40173	7.03257	9.5026	0.220457	4.53603	5
44790_s_at	C13orf18	chromosome 13 open reading frame 18	7.32117	8.40173	7.03257	9.5026	0.180487	5.54055	5
204995_at	CDK5R1	cyclin-dependent kinase 5, regulatory subunit 1 (p35)	7.13511	8.15965	7.07826	8.79156	0.317219	3.1524	5
204995_at	CDK5R1	cyclin-dependent kinase 5, regulatory subunit 1 (p35)	7.13511	8.15965	7.07826	8.79156	0.304962	3.2791	5
219947_at	CLEC4A	C-type lectin domain family 4, member A	9.22347	9.87197	8.4345	10.8529	0.323207	3.09399	5
219947_at	CLEC4A	C-type lectin domain family 4, member A	9.22347	9.87197	8.4345	10.8529	0.187058	5.34593	5
227013_at	LATS2	LATS, large tumor suppressor, homolog 2 (Drosophila)	8.57218	9.47714	7.6769	10.3353	0.294616	3.39424	5
227013_at	LATS2	LATS, large tumor suppressor, homolog 2 (Drosophila)	8.57218	9.47714	7.6769	10.3353	0.158398	6.31319	5
226374_at	NA	NA	8.71852	9.3408	7.94075	10.518	0.287286	3.48085	5
226374_at	NA	NA	8.71852	9.3408	7.94075	10.518	0.167565	5.96784	5
205559_s_at	PCSK5	proprotein convertase subtilisin/kexin type 5	9.18647	9.84085	9.21661	10.8212	0.322035	3.10525	5
205559_s_at	PCSK5	proprotein convertase subtilisin/kexin type 5	9.18647	9.84085	9.21661	10.8212	0.328834	3.04105	5
214043_at	PTPRD	protein tyrosine phosphatase, receptor type, D	8.00948	9.23159	7.92348	9.76915	0.295316	3.38621	5
214043_at	PTPRD	protein tyrosine phosphatase, receptor type, D	8.00948	9.23159	7.92348	9.76915	0.278226	3.5942	5
214369_s_at	RASGRP2	RAS guanyl releasing protein 2 (calcium and DAG-regulated)	6.00181	7.15146	5.9186	7.91601	0.265319	3.76905	5
214369_s_at	RASGRP2	RAS guanyl releasing protein 2 (calcium and DAG-regulated)	6.00181	7.15146	5.9186	7.91601	0.250449	3.99283	5
228737_at	TOX2	TOX high mobility group box family member 2	8.84496	10.721	7.69085	10.9766	0.228197	4.38218	5
228737_at	TOX2	TOX high mobility group box family member 2	8.84496	10.721	7.69085	10.9766	0.102539	9.75242	5
210221_at	CHRNA3	cholinergic receptor, nicotinic, alpha 3	10.019	9.486	8.01897	11.1036	0.325884	3.06858	6
210221_at	CHRNA3	cholinergic receptor, nicotinic, alpha 3	10.019	9.486	8.01897	11.1036	0.117881	8.48315	6
203717_at	DPP4	dipeptidyl-peptidase 4	9.45142	8.83575	9.20693	11.0615	0.213791	4.67748	6
203717_at	DPP4	dipeptidyl-peptidase 4	9.45142	8.83575	9.20693	11.0615	0.276519	3.61639	6
213772_s_at	GGA2	golgi associated, gamma adaptin ear containing, ARF binding protein 2	9.80017	8.31538	8.07826	10.144	0.28153	3.55202	6
213772_s_at	GGA2	golgi associated, gamma adaptin ear containing, ARF binding protein 2	9.80017	8.31538	8.07826	10.144	0.23886	4.18654	6
201656_at	ITGA6	integrin, alpha 6	5.36067	5.58051	5.97604	7.94842	0.193726	5.16193	6
201656_at	ITGA6	integrin, alpha 6	5.36067	5.58051	5.97604	7.94842	0.254832	3.92415	6
237420_at	ODF2L	outer dense fiber of sperm tails 2-like	6.42133	5.25334	5.26652	6.99669	0.298675	3.34812	6
237420_at	ODF2L	outer dense fiber of sperm tails 2-like	6.42133	5.25334	5.26652	6.99669	0.301416	3.31767	6
203504_s_at	ABCA1	ATP-binding cassette, sub-family A (ABC1), member 1	6.53724	6.34029	6.35991	7.98145	0.320599	3.11917	7
203504_s_at	ABCA1	ATP-binding cassette, sub-family A (ABC1), member 1	6.53724	6.34029	6.35991	7.98145	0.324988	3.07703	7
203505_at	ABCA1	ATP-binding cassette, sub-family A (ABC1), member 1	6.86763	7.66427	7.98273	9.38713	0.174403	5.73383	7
203505_at	ABCA1	ATP-binding cassette, sub-family A (ABC1), member 1	6.86763	7.66427	7.98273	9.38713	0.302948	3.3009	7
241074_at	NA	NA	8.77958	9.41034	8.62782	11.5898	0.142572	7.01401	7
241074_at	NA	NA	8.77958	9.41034	8.62782	11.5898	0.220755	4.5299	7
241074_at	NA	NA	8.77958	9.41034	8.62782	11.5898	0.128336	7.79203	7
